# Supplementary material for: Natural variation of root lesion nematode antagonism in the biocontrol fungus Clonostachys rosea and identification of biocontrol factors through genome‐wide association mapping
Source: Evol Appl. 2020 Jun 2;13(9):2264–83. doi: 10.1111/eva.13001 (PMC7513725; doi:10.1111/eva.13001)
Supplement: Supplementary file 6 — Table S2 [file EVA-13-2264-s006.xlsx]

## Sheet: Significant SNPs
TABLE S2. Results from GWAS of nematode in vitro antagonism based on PLINK and ashr analyses.										NA=Not Applicable
SNP	lfsr	svalue	qvalue	Location	Location	Annotation	Annotation	Manual curation
unitig_753:858	0	0	1.8483e-19	exonic	CRV2G00019579	CRV2G00019579	Protein of unknown function	Uncharacterized protein
unitig_322:1006	0	0	5.9697e-23	intergenic	NONE(dist=NONE),NONE(dist=NONE)		NA
unitig_322:1316	0	0	7.74659e-23	intergenic	NONE(dist=NONE),NONE(dist=NONE)		NA
unitig_103:3991	0	0	9.59446e-20	exonic	CRV2G00021370	CRV2G00021370	Similar to HET-E1 Vegetative incompatibility protein HET-E-1 (Podospora anserina)
unitig_4:6310	0	0	0	intergenic	NONE(dist=NONE),NONE(dist=NONE)		NA
unitig_380:6959	0	0	1.8732e-47	intergenic	NONE(dist=NONE),CRV2G00019856(dist=9937)	CRV2G00019856	Protein of unknown function	Uncharacterized protein
unitig_380:6971	0	0	2.9369e-47	intergenic	NONE(dist=NONE),CRV2G00019856(dist=9925)	CRV2G00019856	Protein of unknown function	Uncharacterized protein
unitig_795:7214	0	0	8.09398e-53	intergenic	CRV2G00019662(dist=6132),CRV2G00019663(dist=5972)	CRV2G00019662	Protein of unknown function	Uncharacterized protein
unitig_795:7215	0	0	1.54284e-52	intergenic	CRV2G00019662(dist=6133),CRV2G00019663(dist=5971)	CRV2G00019662	Protein of unknown function	Uncharacterized protein
unitig_380:9565	0	0	2.69763e-20	intergenic	NONE(dist=NONE),CRV2G00019856(dist=7331)	CRV2G00019856	Protein of unknown function	Uncharacterized protein
unitig_380:9638	0	0	3.18985e-20	intergenic	NONE(dist=NONE),CRV2G00019856(dist=7258)	CRV2G00019856	Protein of unknown function	Uncharacterized protein
unitig_138:11013	0	0	0	UTR3	CRV2G00021160(CRV2T00021160_1:c.*211C>T)	CRV2G00021160	Similar to hus1 Checkpoint protein hus1 (Schizosaccharomyces pombe (strain 972 / ATCC 24843))
unitig_16:12443	0	0	7.81135e-48	upstream;downstream	CRV2G00021206,CRV2G00021207(dist=404);CRV2G00021205(dist=894)	CRV2G00021206	Protein of unknown function	Uncharacterized protein
unitig_72:12629	0	0	1.54607e-22	exonic	CRV2G00021724	CRV2G00021724	Protein of unknown function	Clavaminic acid synthetase (CAS) -like; CAS is a trifunctional Fe(II)/ 2-oxoglutarate (2OG) oxygenase carrying out three reactions in the biosynthesis of clavulanic acid
unitig_218:12694	0	0	0	intronic	CRV2G00021063	CRV2G00021063	Similar to SPBC1271.10c Uncharacterized MFS-type transporter C1271.10c (Schizosaccharomyces pombe (strain 972 / ATCC 24843))
unitig_380:13161	0	0	3.6766e-20	intergenic	NONE(dist=NONE),CRV2G00019856(dist=3735)	CRV2G00019856	Protein of unknown function	Uncharacterized protein
unitig_380:13445	0	0	4.15797e-20	intergenic	NONE(dist=NONE),CRV2G00019856(dist=3451)	CRV2G00019856	Protein of unknown function	Uncharacterized protein
unitig_380:13470	0	0	4.63406e-20	intergenic	NONE(dist=NONE),CRV2G00019856(dist=3426)	CRV2G00019856	Protein of unknown function	Uncharacterized protein
unitig_380:13878	0	0	5.10494e-20	intergenic	NONE(dist=NONE),CRV2G00019856(dist=3018)	CRV2G00019856	Protein of unknown function	Uncharacterized protein
unitig_380:13985	0	0	5.5707e-20	intergenic	NONE(dist=NONE),CRV2G00019856(dist=2911)	CRV2G00019856	Protein of unknown function	Uncharacterized protein
unitig_380:13994	0	0	6.03143e-20	intergenic	NONE(dist=NONE),CRV2G00019856(dist=2902)	CRV2G00019856	Protein of unknown function	Uncharacterized protein
unitig_380:14018	0	0	1.15335e-22	intergenic	NONE(dist=NONE),CRV2G00019856(dist=2878)	CRV2G00019856	Protein of unknown function	Uncharacterized protein
unitig_380:14031	0	0	1.34292e-22	intergenic	NONE(dist=NONE),CRV2G00019856(dist=2865)	CRV2G00019856	Protein of unknown function	Uncharacterized protein
unitig_380:14178	0	0	6.4872e-20	intergenic	NONE(dist=NONE),CRV2G00019856(dist=2718)	CRV2G00019856	Protein of unknown function	Uncharacterized protein
unitig_380:14189	0	0	6.9381e-20	intergenic	NONE(dist=NONE),CRV2G00019856(dist=2707)	CRV2G00019856	Protein of unknown function	Uncharacterized protein
unitig_103:14335	0	0	0	downstream	CRV2G00021374(dist=85)	CRV2G00021374	Protein of unknown function	PI31 proteasome regulator N-terminal ;PI31 is a regulatory subunit of the immuno-proteasome
unitig_380:15140	0	0	2.1403e-31	intergenic	NONE(dist=NONE),CRV2G00019856(dist=1756)	CRV2G00019856	Protein of unknown function	Uncharacterized protein
unitig_380:15151	0	0	2.83449e-31	intergenic	NONE(dist=NONE),CRV2G00019856(dist=1745)	CRV2G00019856	Protein of unknown function	Uncharacterized protein
unitig_380:15231	0	0	3.5165e-31	intergenic	NONE(dist=NONE),CRV2G00019856(dist=1665)	CRV2G00019856	Protein of unknown function	Uncharacterized protein
unitig_380:15272	0	0	7.3842e-20	intergenic	NONE(dist=NONE),CRV2G00019856(dist=1624)	CRV2G00019856	Protein of unknown function	Uncharacterized protein
unitig_380:15278	0	0	7.82558e-20	intergenic	NONE(dist=NONE),CRV2G00019856(dist=1618)	CRV2G00019856	Protein of unknown function	Uncharacterized protein
unitig_380:15711	0	0	4.18665e-31	intergenic	NONE(dist=NONE),CRV2G00019856(dist=1185)	CRV2G00019856	Protein of unknown function	Uncharacterized protein
unitig_86:16269	0	0	4.78842e-24	downstream	CRV2G00020622(dist=132)	CRV2G00020622	Similar to oli ATP synthase subunit 9, mitochondrial (Neurospora crassa (strain ATCC 24698 / 74-OR23-1A / CBS 708.71 / DSM 1257 / FGSC 987))
scf_024:22832	0	0	0	intergenic	CRV2G00013073(dist=6042),CRV2G00013074(dist=2462)	CRV2G00013073	Protein of unknown function	Uncharacterized protein
scf_024:22840	0	0	0	intergenic	CRV2G00013073(dist=6050),CRV2G00013074(dist=2454)	CRV2G00013073	Protein of unknown function	Uncharacterized protein
scf_024:22860	0	0	0	intergenic	CRV2G00013073(dist=6070),CRV2G00013074(dist=2434)	CRV2G00013073	Protein of unknown function	Uncharacterized protein
scf_024:22965	0	0	0	intergenic	CRV2G00013073(dist=6175),CRV2G00013074(dist=2329)	CRV2G00013073	Protein of unknown function	Uncharacterized protein
scf_024:23382	0	0	0	intergenic	CRV2G00013073(dist=6592),CRV2G00013074(dist=1912)	CRV2G00013073	Protein of unknown function	Uncharacterized protein
unitig_785:39792	0	0	8.26232e-20	intergenic	CRV2G00019355(dist=2887),CRV2G00019356(dist=15808)	CRV2G00019355	Protein of unknown function	Uncharacterized protein
unitig_785:39800	0	0	8.69448e-20	intergenic	CRV2G00019355(dist=2895),CRV2G00019356(dist=15800)	CRV2G00019355	Protein of unknown function	Uncharacterized protein
unitig_785:46329	0	0	0	intergenic	CRV2G00019355(dist=9424),CRV2G00019356(dist=9271)	CRV2G00019355	Protein of unknown function	Uncharacterized protein
unitig_785:46335	0	0	0	intergenic	CRV2G00019355(dist=9430),CRV2G00019356(dist=9265)	CRV2G00019355	Protein of unknown function	Uncharacterized protein
unitig_723:113879	0	0	7.92364e-24	upstream	CRV2G00016694(dist=443)	CRV2G00016694	Protein of unknown function	Uncharacterized protein
unitig_723:113886	0	0	1.10168e-23	upstream	CRV2G00016694(dist=450)	CRV2G00016694	Protein of unknown function	Uncharacterized protein
unitig_723:113906	0	0	1.40687e-23	upstream	CRV2G00016694(dist=470)	CRV2G00016694	Protein of unknown function	Uncharacterized protein
unitig_673:162545	0	0	4.16959e-23	downstream	CRV2G00018936(dist=558)	CRV2G00018936	Protein of unknown function	Protein Kinases, catalytic domain ;The protein kinase superfamily is mainly composed of the catalytic domains of serine/threonine-specific and tyrosine-specific protein kinases.
unitig_818:274500	0	0	0	intergenic	CRV2G00017647(dist=2746),CRV2G00017648(dist=1543)	CRV2G00017647	Protein of unknown function	Phosphorylase superfamily ;Members of this family include: purine nucleoside phosphorylase (PNP) Uridine phosphorylase (UdRPase) 5'-methylthioadenosine phosphorylase (MTA phosphorylase)
unitig_818:274501	0	0	0	intergenic	CRV2G00017647(dist=2747),CRV2G00017648(dist=1542)	CRV2G00017647	Protein of unknown function	Phosphorylase superfamily ;Members of this family include: purine nucleoside phosphorylase (PNP) Uridine phosphorylase (UdRPase) 5'-methylthioadenosine phosphorylase (MTA phosphorylase)
unitig_111:299734	0	0	2.59215e-19	intergenic	CRV2G00016027(dist=13396),CRV2G00016028(dist=8880)	CRV2G00016027	Similar to trx Thioredoxin (Neurospora crassa (strain ATCC 24698 / 74-OR23-1A / CBS 708.71 / DSM 1257 / FGSC 987))
unitig_111:299747	0	0	2.79256e-19	intergenic	CRV2G00016027(dist=13409),CRV2G00016028(dist=8867)	CRV2G00016027	Similar to trx Thioredoxin (Neurospora crassa (strain ATCC 24698 / 74-OR23-1A / CBS 708.71 / DSM 1257 / FGSC 987))
unitig_111:300356	0	0	8.4029e-52	intergenic	CRV2G00016027(dist=14018),CRV2G00016028(dist=8258)	CRV2G00016027	Similar to trx Thioredoxin (Neurospora crassa (strain ATCC 24698 / 74-OR23-1A / CBS 708.71 / DSM 1257 / FGSC 987))
scf_001:538081	0	0	0	downstream	CRV2G00003553(dist=295)	CRV2G00003553	Similar to cctT Short-chain dehydrogenase cctT (Talaromyces islandicus)
scf_001:679076	0	0	0	intronic	CRV2G00003607	CRV2G00003607	Protein of unknown function	Uncharacterized protein
scf_014:1010187	0	0	8.80145e-25	intergenic	CRV2G00012294(dist=11304),CRV2G00012295(dist=2463)	CRV2G00012294	Protein of unknown function	Uncharacterized protein
scf_014:1010195	0	0	1.08575e-24	intergenic	CRV2G00012294(dist=11312),CRV2G00012295(dist=2455)	CRV2G00012294	Protein of unknown function	Uncharacterized protein
scf_014:1010201	0	0	1.28845e-24	intergenic	CRV2G00012294(dist=11318),CRV2G00012295(dist=2449)	CRV2G00012294	Protein of unknown function	Uncharacterized protein
scf_014:1010220	0	0	1.48832e-24	intergenic	CRV2G00012294(dist=11337),CRV2G00012295(dist=2430)	CRV2G00012294	Protein of unknown function	Uncharacterized protein
scf_014:1010251	0	0	1.68542e-24	intergenic	CRV2G00012294(dist=11368),CRV2G00012295(dist=2399)	CRV2G00012294	Protein of unknown function	Uncharacterized protein
unitig_821:2240875	0	0	9.12214e-20	intergenic	CRV2G00008626(dist=15832),CRV2G00008627(dist=10216)	CRV2G00008626	Similar to azaF Acyl-CoA ligase azaF (Aspergillus niger (strain ATCC 1015 / CBS 113.46 / FGSC A1144 / LSHB Ac4 / NCTC 3858a / NRRL 328 / USDA 3528.7))
unitig_821:2240892	0	0	4.84524e-31	intergenic	CRV2G00008626(dist=15849),CRV2G00008627(dist=10199)	CRV2G00008626	Similar to azaF Acyl-CoA ligase azaF (Aspergillus niger (strain ATCC 1015 / CBS 113.46 / FGSC A1144 / LSHB Ac4 / NCTC 3858a / NRRL 328 / USDA 3528.7))
unitig_821:2241139	0	0	5.22962e-54	intergenic	CRV2G00008626(dist=16096),CRV2G00008627(dist=9952)	CRV2G00008626	Similar to azaF Acyl-CoA ligase azaF (Aspergillus niger (strain ATCC 1015 / CBS 113.46 / FGSC A1144 / LSHB Ac4 / NCTC 3858a / NRRL 328 / USDA 3528.7))
unitig_821:2241174	0	0	3.05489e-22	intergenic	CRV2G00008626(dist=16131),CRV2G00008627(dist=9917)	CRV2G00008626	Similar to azaF Acyl-CoA ligase azaF (Aspergillus niger (strain ATCC 1015 / CBS 113.46 / FGSC A1144 / LSHB Ac4 / NCTC 3858a / NRRL 328 / USDA 3528.7))
scf_022:3344395	0	0	1.68074e-19	intergenic	CRV2G00005812(dist=4485),CRV2G00005813(dist=1564)	CRV2G00005812	Protein of unknown function	Uncharacterized protein
scf_022:3435679	0	0	2.10787e-110	intergenic	CRV2G00005838(dist=12532),CRV2G00005839(dist=24917)	CRV2G00005838	Protein of unknown function	Protein Kinases, catalytic domain ;The protein kinase superfamily is mainly composed of the catalytic domains of serine/threonine-specific and tyrosine-specific protein kinases.
unitig_135:7080	4.91229e-263	7.55736e-265	3.07018e-264	upstream	CRV2G00020610(dist=469)	CRV2G00020610	Protein of unknown function	Uncharacterized protein
unitig_59:400	3.99002e-183	6.04549e-185	2.34707e-184	intergenic	NONE(dist=NONE),NONE(dist=NONE)		NA
unitig_134:3869	2.5981e-178	3.87782e-180	1.44341e-179	intergenic	CRV2G00021193(dist=2981),CRV2G00021194(dist=2250)	CRV2G00021193	Similar to mug14 Meiotically up-regulated gene 14 protein (Schizosaccharomyces pombe (strain 972 / ATCC 24843))
unitig_35:1103	2.94634e-176	4.37107e-178	1.56438e-177	upstream;downstream	CRV2G00020356(dist=265);CRV2G00020357(dist=584)	CRV2G00020356	Protein of unknown function	Catalytic domain of Protein Kinases ;PKs catalyze the transfer of the gamma-phosphoryl group from ATP to serine/threonine or tyrosine residues on protein substrates.
unitig_723:92	1.98806e-139	2.88125e-141	9.9403e-141	intergenic	NONE(dist=NONE),CRV2G00016660(dist=1395)	CRV2G00016660	Protein of unknown function	Uncharacterized protein
unitig_294:417	4.25743e-125	6.08205e-127	2.02735e-126	upstream	CRV2G00022052(dist=317)	CRV2G00022052	Protein of unknown function	Uncharacterized protein
unitig_1:445805	1.56933e-120	2.21038e-122	7.13351e-122	intergenic	CRV2G00013600(dist=16523),CRV2G00013601(dist=24080)	CRV2G00013600	Similar to paxP Cytochrome P450 monooxygenase paxP (Penicillium paxilli)
unitig_1:445826	1.56933e-120	4.35931e-122	1.36465e-121	intergenic	CRV2G00013600(dist=16544),CRV2G00013601(dist=24059)	CRV2G00013600	Similar to paxP Cytochrome P450 monooxygenase paxP (Penicillium paxilli)
unitig_1:465820	1.56933e-120	6.44936e-122	1.96168e-121	intergenic	CRV2G00013600(dist=36538),CRV2G00013601(dist=4065)	CRV2G00013600	Similar to paxP Cytochrome P450 monooxygenase paxP (Penicillium paxilli)
unitig_821:1902574	1.56933e-120	8.48292e-122	2.51094e-121	intergenic	CRV2G00008514(dist=4280),CRV2G00008515(dist=11569)	CRV2G00008514	Protein of unknown function	Asp/Glu/Hydantoin racemase ;This family contains aspartate racemase, maleate isomerases EC:5.2.1.1, glutamate racemase, hydantoin racemase and arylmalonate decarboxylas
unitig_46:248415	1.29604e-113	1.72805e-115	4.98476e-115	exonic	CRV2G00018372	CRV2G00018372	Protein of unknown function	Heterokaryon incompatibility protein (HET) ;This family represents a conserved region approximately 150 residues long within various heterokaryon incompatibility proteins that seem to be restricted to ascomycete fungi.
unitig_1068:3646	1.74527e-106	2.29641e-108	6.25344e-108	intergenic	NONE(dist=NONE),NONE(dist=NONE)		NA
unitig_306:5647	1.39722e-87	1.81458e-89	4.81801e-89	exonic	CRV2G00021935	CRV2G00021935	Protein of unknown function	fungal transcription factor regulatory middle homology region ;This domain is present in the large family of fungal zinc cluster transcription factors
unitig_196:64647	1.39722e-87	3.58262e-89	9.31482e-89	intergenic	CRV2G00019387(dist=1630),CRV2G00019388(dist=2493)	CRV2G00019387	Protein of unknown function	Integrase core domain ;Integrase mediates integration of a DNA copy of the viral genome into the host chromosome.
unitig_320:9161	3.63497e-86	4.95495e-88	1.26271e-87	upstream	CRV2G00021713(dist=825)	CRV2G00021713	Protein of unknown function	Protein of unknown function (DUF3723) ;This family of proteins is found in eukaryotes. Proteins in this family are typically between 374 and 1069 amino acids in length. There is a conserved LGF sequence motif.
unitig_320:13473	3.36045e-74	4.20056e-76	1.05014e-75	intergenic	CRV2G00021713(dist=1727),NONE(dist=NONE)	CRV2G00021713	Protein of unknown function	Protein of unknown function (DUF3723) ;This family of proteins is found in eukaryotes. Proteins in this family are typically between 374 and 1069 amino acids in length. There is a conserved LGF sequence motif.
unitig_800:7480	5.06696e-70	6.25592e-72	1.53554e-71	intergenic	NONE(dist=NONE),NONE(dist=NONE)		NA
unitig_818:73346	1.61154e-68	2.02709e-70	4.88887e-70	upstream	CRV2G00017603(dist=816)	CRV2G00017603	Protein of unknown function	Uncharacterized protein
unitig_821:1879327	1.61154e-68	3.94429e-70	9.3536e-70	intergenic	CRV2G00008512(dist=12462),CRV2G00008513(dist=13787)	CRV2G00008512	Similar to CHS8 Chitin synthase 8 (Ustilago maydis (strain 521 / FGSC 9021))
unitig_821:1879440	1.61154e-68	5.81584e-70	1.35703e-69	intergenic	CRV2G00008512(dist=12575),CRV2G00008513(dist=13674)	CRV2G00008512	Similar to CHS8 Chitin synthase 8 (Ustilago maydis (strain 521 / FGSC 9021))
unitig_208:167	2.11989e-64	2.49456e-66	5.73075e-66	intergenic	NONE(dist=NONE),CRV2G00021870(dist=1375)	CRV2G00021870	Protein of unknown function	Uncharacterized protein
unitig_742:6117	1.79556e-63	2.33442e-65	5.28316e-65	downstream	CRV2G00021337(dist=512)	CRV2G00021337	Similar to man9 Beta-mannosidase B (Thielavia heterothallica)
unitig_818:92348	7.95363e-63	1.14497e-64	2.55416e-64	intergenic	CRV2G00017606(dist=2277),CRV2G00017607(dist=16625)	CRV2G00017606	Protein of unknown function	Uncharacterized protein
unitig_997:11634	5.46241e-62	7.33924e-64	1.61463e-63	intergenic	CRV2G00020349(dist=9429),CRV2G00020350(dist=4400)	CRV2G00020349	NA
unitig_962:21708	3.37362e-61	4.51627e-63	9.8036e-63	downstream	CRV2G00020071,CRV2G00020072(dist=373)	CRV2G00020071	NA
unitig_962:21754	3.37362e-61	8.21456e-63	1.76026e-62	downstream	CRV2G00020071,CRV2G00020072(dist=327)	CRV2G00020071	NA
unitig_497:13236	1.02789e-60	1.94198e-62	4.10977e-62	intergenic	NONE(dist=NONE),NONE(dist=NONE)		NA
unitig_821:2377208	5.88955e-60	8.32256e-62	1.74017e-61	upstream	CRV2G00008668,CRV2G00008669(dist=996)	CRV2G00008668	Protein of unknown function	Uncharacterized protein
unitig_821:2379708	5.88955e-60	1.45659e-61	3.01029e-61	exonic	CRV2G00008671	CRV2G00008671	Protein of unknown function	Uncharacterized protein
unitig_821:2379888	5.88955e-60	2.06764e-61	4.22519e-61	exonic	CRV2G00008671	CRV2G00008671	Protein of unknown function	Uncharacterized protein
unitig_821:2379930	5.88955e-60	2.66583e-61	5.38839e-61	intronic	CRV2G00008671	CRV2G00008671	Protein of unknown function	Uncharacterized protein
unitig_821:2380625	5.88955e-60	3.25156e-61	6.50312e-61	UTR5	CRV2G00008671(CRV2T00008671_1:c.-87G>T)	CRV2G00008671	Protein of unknown function	Uncharacterized protein
unitig_821:2381152	5.88955e-60	3.82521e-61	7.57235e-61	upstream	CRV2G00008671,CRV2G00008672(dist=835)	CRV2G00008671	Protein of unknown function	Uncharacterized protein
unitig_821:2381258	5.88955e-60	4.38715e-61	8.59881e-61	upstream	CRV2G00008671,CRV2G00008672(dist=729)	CRV2G00008671	Protein of unknown function	Uncharacterized protein
unitig_821:2382064	5.88955e-60	4.93774e-61	9.58503e-61	exonic	CRV2G00008672	CRV2G00008672	Similar to bcsl1b Probable mitochondrial chaperone BCS1-B (Dictyostelium discoideum)
unitig_821:2382403	5.88955e-60	5.47732e-61	1.05333e-60	exonic	CRV2G00008672	CRV2G00008672	Similar to bcsl1b Probable mitochondrial chaperone BCS1-B (Dictyostelium discoideum)
unitig_821:2382462	5.88955e-60	6.00621e-61	1.14458e-60	exonic	CRV2G00008672	CRV2G00008672	Similar to bcsl1b Probable mitochondrial chaperone BCS1-B (Dictyostelium discoideum)
unitig_821:2382488	5.88955e-60	6.52473e-61	1.23245e-60	exonic	CRV2G00008672	CRV2G00008672	Similar to bcsl1b Probable mitochondrial chaperone BCS1-B (Dictyostelium discoideum)
unitig_821:2383387	5.88955e-60	7.03319e-61	1.31712e-60	exonic	CRV2G00008672	CRV2G00008672	Similar to bcsl1b Probable mitochondrial chaperone BCS1-B (Dictyostelium discoideum)
unitig_196:1774	6.81844e-60	7.62118e-61	1.41536e-60	exonic	CRV2G00019373	CRV2G00019373	Similar to SPAC869.06c Uncharacterized hemerythrin-like protein C869.06c (Schizosaccharomyces pombe (strain 972 / ATCC 24843))
unitig_196:1819	6.81844e-60	8.19797e-61	1.51015e-60	exonic	CRV2G00019373	CRV2G00019373	Similar to SPAC869.06c Uncharacterized hemerythrin-like protein C869.06c (Schizosaccharomyces pombe (strain 972 / ATCC 24843))
unitig_380:8826	9.63876e-60	9.02995e-61	1.6503e-60	intergenic	NONE(dist=NONE),CRV2G00019856(dist=8070)	CRV2G00019856	Protein of unknown function	Uncharacterized protein
unitig_380:8863	9.63876e-60	9.84638e-61	1.7857e-60	intergenic	NONE(dist=NONE),CRV2G00019856(dist=8033)	CRV2G00019856	Protein of unknown function	Uncharacterized protein
unitig_380:15469	2.76557e-54	2.56081e-56	4.60946e-56	intergenic	NONE(dist=NONE),CRV2G00019856(dist=1427)	CRV2G00019856	Protein of unknown function	Uncharacterized protein
unitig_380:15476	2.76557e-54	5.07454e-56	9.06761e-56	intergenic	NONE(dist=NONE),CRV2G00019856(dist=1420)	CRV2G00019856	Protein of unknown function	Uncharacterized protein
unitig_200:372	4.95798e-51	4.51228e-53	2.28187e-52	intergenic	NONE(dist=NONE),CRV2G00019725(dist=13143)	CRV2G00019725	Protein of unknown function	Ubiquitin 3 binding protein But2 C-terminal domain ;This family is of proteins conserved in yeasts. It binds to Uba3 and is involved in the NEDD8 signalling pathway. This family represents a presumed C-terminal domain.
scf_024:1075421	7.75428e-51	1.14575e-52	3.42219e-52	intergenic	CRV2G00013434(dist=14863),NONE(dist=NONE)	CRV2G00013434	Similar to DEX Dextranase (Talaromyces minioluteus)
unitig_1:417862	8.50574e-51	1.89496e-52	4.64062e-52	upstream	CRV2G00013596(dist=462)	CRV2G00013596	Similar to Dhc4 Dehydrocurvularin biosynthesis regulator (Alternaria cinerariae)
unitig_53:80	4.72296e-47	4.18149e-49	6.85315e-49	intergenic	NONE(dist=NONE),CRV2G00018432(dist=16438)	CRV2G00018432	Similar to SPAC1002.16c Uncharacterized transporter C1002.16c (Schizosaccharomyces pombe (strain 972 / ATCC 24843))
unitig_785:15897	4.72296e-47	8.28775e-49	1.35023e-48	intergenic	NONE(dist=NONE),CRV2G00019352(dist=7352)	CRV2G00019352	Protein of unknown function	Uncharacterized protein
unitig_785:15905	4.72296e-47	1.23226e-48	1.99642e-48	intergenic	NONE(dist=NONE),CRV2G00019352(dist=7344)	CRV2G00019352	Protein of unknown function	Uncharacterized protein
unitig_785:15929	4.72296e-47	1.62879e-48	2.62466e-48	intergenic	NONE(dist=NONE),CRV2G00019352(dist=7320)	CRV2G00019352	Protein of unknown function	Uncharacterized protein
unitig_785:15943	4.72296e-47	2.01854e-48	3.23569e-48	intergenic	NONE(dist=NONE),CRV2G00019352(dist=7306)	CRV2G00019352	Protein of unknown function	Uncharacterized protein
unitig_785:15948	4.72296e-47	2.40168e-48	3.8302e-48	intergenic	NONE(dist=NONE),CRV2G00019352(dist=7301)	CRV2G00019352	Protein of unknown function	Uncharacterized protein
unitig_270:9182	5.08066e-44	4.29328e-46	6.8036e-46	intergenic	NONE(dist=NONE),NONE(dist=NONE)		NA
unitig_821:1849984	3.43417e-43	3.28756e-45	5.0188e-45	intergenic	CRV2G00008510(dist=18011),CRV2G00008511(dist=12961)	CRV2G00008510	Protein of unknown function	Uncharacterized protein
unitig_1:450647	7.56933e-43	9.51604e-45	1.44177e-44	intergenic	CRV2G00013600(dist=21365),CRV2G00013601(dist=19238)	CRV2G00013600	Similar to paxP Cytochrome P450 monooxygenase paxP (Penicillium paxilli)
scf_022:3436338	6.05201e-42	5.90446e-44	8.89559e-44	intergenic	CRV2G00005838(dist=13191),CRV2G00005839(dist=24258)	CRV2G00005838	Protein of unknown function	Protein Kinases, catalytic domain ;The protein kinase superfamily is mainly composed of the catalytic domains of serine/threonine-specific and tyrosine-specific protein kinases
unitig_281:49901	1.01658e-37	8.26543e-40	1.22544e-39	intergenic	CRV2G00019696(dist=2014),NONE(dist=NONE)	CRV2G00019696	Protein of unknown function	Protein of unknown function (DUF3505) ;This family of proteins is functionally uncharacterized. This protein is found in eukaryotes.
unitig_748:13995	9.2454e-37	8.27584e-39	1.22173e-38	intergenic	CRV2G00021660(dist=4446),NONE(dist=NONE)	CRV2G00021660	Similar to apdG Acyl-CoA dehydrogenase apdG (Emericella nidulans (strain FGSC A4 / ATCC 38163 / CBS 112.46 / NRRL 194 / M139))
unitig_213:1830	4.72149e-36	4.59816e-38	6.76205e-38	intergenic	NONE(dist=NONE),NONE(dist=NONE)		NA
unitig_55:6959	1.92886e-35	1.98701e-37	2.9112e-37	downstream	CRV2G00021188(dist=519)	CRV2G00021188	Similar to SPBC1683.12 Uncharacterized transporter C1683.12 (Schizosaccharomyces pombe (strain 972 / ATCC 24843))
unitig_380:14916	2.5757e-35	3.99947e-37	5.83832e-37	intergenic	NONE(dist=NONE),CRV2G00019856(dist=1980)	CRV2G00019856	Protein of unknown function	Uncharacterized protein
unitig_200:49149	9.026e-35	1.10198e-36	1.60288e-36	intergenic	CRV2G00019730(dist=9551),NONE(dist=NONE)	CRV2G00019730	Protein of unknown function	Uncharacterized protein
unitig_380:13457	3.00256e-34	3.421e-36	4.95853e-36	intergenic	NONE(dist=NONE),CRV2G00019856(dist=3439)	CRV2G00019856	Protein of unknown function	Uncharacterized protein
unitig_200:26824	3.5717e-34	6.14215e-36	8.87199e-36	intergenic	CRV2G00019727(dist=1311),CRV2G00019728(dist=4105)	CRV2G00019727	Protein of unknown function	Domain of unknown function (DUF4939) ;This family consists of uncharacterized proteins around 110 residues in length and is mainly found in various mammalia species.
unitig_200:28246	3.5717e-34	8.82175e-36	1.26994e-35	intergenic	CRV2G00019727(dist=2733),CRV2G00019728(dist=2683)	CRV2G00019727	Protein of unknown function	Domain of unknown function (DUF4939) ;This family consists of uncharacterized proteins around 110 residues in length and is mainly found in various mammalia species.
unitig_200:28471	3.5717e-34	1.14607e-35	1.64437e-35	intergenic	CRV2G00019727(dist=2958),CRV2G00019728(dist=2458)	CRV2G00019727	Protein of unknown function	Domain of unknown function (DUF4939) ;This family consists of uncharacterized proteins around 110 residues in length and is mainly found in various mammalia species.
unitig_200:28607	3.5717e-34	1.40601e-35	2.01074e-35	intergenic	CRV2G00019727(dist=3094),CRV2G00019728(dist=2322)	CRV2G00019727	Protein of unknown function	Domain of unknown function (DUF4939) ;This family consists of uncharacterized proteins around 110 residues in length and is mainly found in various mammalia species.
unitig_200:29391	3.5717e-34	1.66206e-35	2.36932e-35	intergenic	CRV2G00019727(dist=3878),CRV2G00019728(dist=1538)	CRV2G00019727	Protein of unknown function	Domain of unknown function (DUF4939) ;This family consists of uncharacterized proteins around 110 residues in length and is mainly found in various mammalia species.
unitig_200:29418	3.5717e-34	1.91432e-35	2.72035e-35	intergenic	CRV2G00019727(dist=3905),CRV2G00019728(dist=1511)	CRV2G00019727	Protein of unknown function	Domain of unknown function (DUF4939) ;This family consists of uncharacterized proteins around 110 residues in length and is mainly found in various mammalia species.
unitig_200:30384	3.5717e-34	2.16287e-35	3.06406e-35	downstream	CRV2G00019728(dist=545)	CRV2G00019728	Protein of unknown function	Uncharacterized protein
unitig_200:30742	3.5717e-34	2.40779e-35	3.40069e-35	downstream	CRV2G00019728(dist=187)	CRV2G00019728	Protein of unknown function	Uncharacterized protein
unitig_785:39650	2.62943e-33	4.29572e-35	6.04908e-35	intergenic	CRV2G00019355(dist=2745),CRV2G00019356(dist=15950)	CRV2G00019355	Protein of unknown function	Uncharacterized protein
unitig_196:65025	2.62943e-33	6.15649e-35	8.64396e-35	intergenic	CRV2G00019387(dist=2008),CRV2G00019388(dist=2115)	CRV2G00019387	Protein of unknown function	Integrase core domain ;Integrase mediates integration of a DNA copy of the viral genome into the host chromosome.
unitig_196:65054	2.62943e-33	7.99068e-35	1.1187e-34	intergenic	CRV2G00019387(dist=2037),CRV2G00019388(dist=2086)	CRV2G00019387	Protein of unknown function	Integrase core domain ;Integrase mediates integration of a DNA copy of the viral genome into the host chromosome.
unitig_196:65077	2.62943e-33	9.79885e-35	1.36796e-34	intergenic	CRV2G00019387(dist=2060),CRV2G00019388(dist=2063)	CRV2G00019387	Protein of unknown function	Integrase core domain ;Integrase mediates integration of a DNA copy of the viral genome into the host chromosome.
unitig_196:65085	2.62943e-33	1.15816e-34	1.61233e-34	intergenic	CRV2G00019387(dist=2068),CRV2G00019388(dist=2055)	CRV2G00019387	Protein of unknown function	Integrase core domain ;Integrase mediates integration of a DNA copy of the viral genome into the host chromosome.
unitig_196:65110	2.62943e-33	1.33393e-34	1.85196e-34	intergenic	CRV2G00019387(dist=2093),CRV2G00019388(dist=2030)	CRV2G00019387	Protein of unknown function	Integrase core domain ;Integrase mediates integration of a DNA copy of the viral genome into the host chromosome.
unitig_196:65125	2.62943e-33	1.50727e-34	2.08699e-34	intergenic	CRV2G00019387(dist=2108),CRV2G00019388(dist=2015)	CRV2G00019387	Protein of unknown function	Integrase core domain ;Integrase mediates integration of a DNA copy of the viral genome into the host chromosome.
unitig_380:14928	9.37892e-31	6.61791e-33	9.13901e-33	intergenic	NONE(dist=NONE),CRV2G00019856(dist=1968)	CRV2G00019856	Protein of unknown function	Uncharacterized protein
scf_014:994962	1.15431e-30	1.44788e-32	1.99426e-32	intergenic	CRV2G00012293(dist=26959),CRV2G00012294(dist=3531)	CRV2G00012293	Protein of unknown function	The GH18 (glycosyl hydrolase, family 18) type II chitinases hydrolyze chitin, an abundant polymer of beta-1,4-linked N-acetylglucosamine (GlcNAc) which is a major component of the cell wall of fungi and the exoskeleton of arthropods.
scf_014:995026	1.15431e-30	2.22328e-32	3.05442e-32	intergenic	CRV2G00012293(dist=27023),CRV2G00012294(dist=3467)	CRV2G00012293	Protein of unknown function	The GH18 (glycosyl hydrolase, family 18) type II chitinases hydrolyze chitin, an abundant polymer of beta-1,4-linked N-acetylglucosamine (GlcNAc) which is a major component of the cell wall of fungi and the exoskeleton of arthropods.
unitig_53:2783	1.77258e-30	3.40595e-32	4.66741e-32	intergenic	NONE(dist=NONE),CRV2G00018432(dist=13735)	CRV2G00018432	Similar to SPAC1002.16c Uncharacterized transporter C1002.16c (Schizosaccharomyces pombe (strain 972 / ATCC 24843))
unitig_46:1415	2.58284e-30	5.11654e-32	6.99417e-32	intergenic	NONE(dist=NONE),CRV2G00018294(dist=1972)	CRV2G00018294	Protein of unknown function	Uncharacterized protein
unitig_46:1427	2.58284e-30	6.80432e-32	9.27862e-32	intergenic	NONE(dist=NONE),CRV2G00018294(dist=1960)	CRV2G00018294	Protein of unknown function	Uncharacterized protein
unitig_167:3827	5.70646e-30	1.05384e-31	1.4336e-31	UTR3	CRV2G00021847(CRV2T00021847_1:c.*1933A>G)	CRV2G00021847	Protein of unknown function	Uncharacterized protein
unitig_795:12414	1.99629e-29	2.36026e-31	6.51007e-31	upstream	CRV2G00019663(dist=772)	CRV2G00019663	Protein of unknown function	Uncharacterized protein
unitig_380:14310	9.60009e-29	8.6194e-31	1.45906e-30	intergenic	NONE(dist=NONE),CRV2G00019856(dist=2586)	CRV2G00019856	Protein of unknown function	Uncharacterized protein
unitig_380:14397	9.60009e-29	1.47973e-30	2.25353e-30	intergenic	NONE(dist=NONE),CRV2G00019856(dist=2499)	CRV2G00019856	Protein of unknown function	Uncharacterized protein
unitig_380:14555	9.60009e-29	2.08954e-30	3.03475e-30	intergenic	NONE(dist=NONE),CRV2G00019856(dist=2341)	CRV2G00019856	Protein of unknown function	Uncharacterized protein
unitig_380:14585	9.60009e-29	2.69154e-30	3.80307e-30	intergenic	NONE(dist=NONE),CRV2G00019856(dist=2311)	CRV2G00019856	Protein of unknown function	Uncharacterized protein
unitig_699:7044	1.39314e-28	3.56174e-30	4.91381e-30	intergenic	NONE(dist=NONE),CRV2G00019615(dist=3254)	CRV2G00019615	Protein of unknown function	FAD dependent oxidoreductase ;This family includes various FAD dependent oxidoreductases: Glycerol-3-phosphate dehydrogenase
unitig_821:1849964	1.49675e-27	1.30123e-29	1.70426e-29	intergenic	CRV2G00008510(dist=17991),CRV2G00008511(dist=12981)	CRV2G00008510	Protein of unknown function	Uncharacterized protein
scf_022:861833	1.50955e-26	1.07871e-28	1.38643e-28	splicing	CRV2G00004935(CRV2T00004935_1:exon3:c.56-2A>G)	CRV2G00004935	Protein of unknown function	Heterokaryon incompatibility protein (HET) ;This family represents a conserved region approximately 150 residues long within various heterokaryon incompatibility proteins that seem to be restricted to ascomycete fungi.
unitig_233:3175	6.7644e-24	4.23847e-26	4.64161e-25	exonic	CRV2G00021699	CRV2G00021699	Similar to qutE Catabolic 3-dehydroquinase (Verticillium alfalfae (strain VaMs.102 / ATCC MYA-4576 / FGSC 10136))
unitig_463:1306	1.06565e-23	1.08311e-25	5.38018e-25	intergenic	NONE(dist=NONE),NONE(dist=NONE)		NA
unitig_111:289280	1.91039e-23	2.25567e-25	6.71585e-25	intergenic	CRV2G00016027(dist=2942),CRV2G00016028(dist=19334)	CRV2G00016027	Similar to trx Thioredoxin (Neurospora crassa (strain ATCC 24698 / 74-OR23-1A / CBS 708.71 / DSM 1257 / FGSC 987))
scf_014:967689	7.05751e-23	6.57159e-25	2.5572e-24	upstream	CRV2G00012293(dist=21)	CRV2G00012293	Protein of unknown function	The GH18 (glycosyl hydrolase, family 18) type II chitinases hydrolyze chitin, an abundant polymer of beta-1,4-linked N-acetylglucosamine (GlcNAc) which is a major component of the cell wall of fungi and the exoskeleton of arthropods.
unitig_208:146	1.05632e-21	7.09412e-24	2.0971e-23	intergenic	NONE(dist=NONE),CRV2G00021870(dist=1396)	CRV2G00021870	Protein of unknown function	Uncharacterized protein
unitig_442:6579	1.16835e-21	1.4132e-23	2.85195e-23	intergenic	NONE(dist=NONE),NONE(dist=NONE)		NA
scf_007:2796202	2.98988e-21	3.20582e-23	9.61352e-23	intergenic	CRV2G00009791(dist=1118),NONE(dist=NONE)	CRV2G00009791	Protein of unknown function	Glutamate-1-semialdehyde aminotransferase [Coenzyme transport and metabolism] ;
unitig_97:5659	1.01007e-20	9.23497e-23	2.1677e-22	intergenic	CRV2G00020978(dist=4268),NONE(dist=NONE)	CRV2G00020978	Protein of unknown function	Uncharacterized protein
unitig_695:8824	1.54883e-20	1.83992e-22	3.99209e-22	intergenic	NONE(dist=NONE),NONE(dist=NONE)		NA
unitig_86:13779	1.64787e-20	2.8041e-22	4.97856e-22	intergenic	CRV2G00020621(dist=1299),CRV2G00020622(dist=1396)	CRV2G00020621	Similar to mof Males-absent on the first protein (Drosophila melanogaster)
unitig_380:15825	1.66081e-20	3.76456e-22	5.9609e-22	intergenic	NONE(dist=NONE),CRV2G00019856(dist=1071)	CRV2G00019856	Protein of unknown function	Uncharacterized protein
unitig_380:15890	1.66081e-20	4.71378e-22	6.93132e-22	intergenic	NONE(dist=NONE),CRV2G00019856(dist=1006)	CRV2G00019856	Protein of unknown function	Uncharacterized protein
unitig_380:15911	1.66081e-20	5.65196e-22	7.89006e-22	upstream	CRV2G00019856(dist=985)	CRV2G00019856	Protein of unknown function	Uncharacterized protein
unitig_380:15987	1.66081e-20	6.5793e-22	8.83731e-22	upstream	CRV2G00019856(dist=909)	CRV2G00019856	Protein of unknown function	Uncharacterized protein
unitig_74:8815	4.38853e-20	9.06362e-22	1.13969e-21	exonic	CRV2G00021796	CRV2G00021796	Similar to TPO2 Polyamine transporter 2 (Saccharomyces cerevisiae (strain ATCC 204508 / S288c))
unitig_69:9638	1.17892e-19	1.57485e-21	1.83053e-21	upstream	CRV2G00020802(dist=636)	CRV2G00020802	Protein of unknown function	Uncharacterized protein
unitig_818:73081	3.80221e-19	3.72625e-21	4.05636e-21	intergenic	CRV2G00017602(dist=3955),CRV2G00017603(dist=1081)	CRV2G00017602	Protein of unknown function	Barwin family
scf_014:988264	3.80221e-19	5.85334e-21	6.25615e-21	intergenic	CRV2G00012293(dist=20261),CRV2G00012294(dist=10229)	CRV2G00012293	Protein of unknown function	The GH18 (glycosyl hydrolase, family 18) type II chitinases hydrolyze chitin, an abundant polymer of beta-1,4-linked N-acetylglucosamine (GlcNAc) which is a major component of the cell wall of fungi and the exoskeleton of arthropods.
unitig_821:1838646	3.80221e-19	7.95653e-21	8.43037e-21	intergenic	CRV2G00008510(dist=6673),CRV2G00008511(dist=24299)	CRV2G00008510	Protein of unknown function	Uncharacterized protein
unitig_821:1838652	3.80221e-19	1.00362e-20	1.05794e-20	intergenic	CRV2G00008510(dist=6679),CRV2G00008511(dist=24293)	CRV2G00008510	Protein of unknown function	Uncharacterized protein
unitig_821:1838671	3.80221e-19	1.20928e-20	1.27038e-20	intergenic	CRV2G00008510(dist=6698),CRV2G00008511(dist=24274)	CRV2G00008510	Protein of unknown function	Uncharacterized protein
unitig_586:8235	4.34269e-19	1.44253e-20	1.51128e-20	intergenic	NONE(dist=NONE),NONE(dist=NONE)		NA
unitig_586:8276	4.34269e-19	1.67321e-20	1.74943e-20	intergenic	NONE(dist=NONE),NONE(dist=NONE)		NA
unitig_818:72798	8.14719e-19	2.10927e-20	2.19984e-20	intergenic	CRV2G00017602(dist=3672),CRV2G00017603(dist=1364)	CRV2G00017602	Protein of unknown function	Barwin family
scf_014:998578	1.09976e-18	2.6955e-20	1.01119e-19	intronic	CRV2G00012294	CRV2G00012294	Protein of unknown function	Uncharacterized protein
unitig_15:2962	1.17953e-18	3.31852e-20	1.06649e-19	intergenic	NONE(dist=NONE),NONE(dist=NONE)		NA
scf_003:1832	1.29428e-18	3.99652e-20	1.12709e-19	UTR3	CRV2G00006948(CRV2T00006948_1:c.*444C>T)	CRV2G00006948	Protein of unknown function	Uncharacterized protein
scf_022:859774	1.43631e-18	4.74323e-20	1.19427e-19	exonic	CRV2G00004935	CRV2G00004935	Protein of unknown function	Heterokaryon incompatibility protein (HET) ;This family represents a conserved region approximately 150 residues long within various heterokaryon incompatibility proteins that seem to be restricted to ascomycete fungi.
unitig_441:1380	1.58037e-18	5.55862e-20	1.26806e-19	intergenic	NONE(dist=NONE),CRV2G00022148(dist=3205)	CRV2G00022148	Protein of unknown function	Uncharacterized protein
unitig_441:1418	1.58037e-18	6.36539e-20	1.3411e-19	intergenic	NONE(dist=NONE),CRV2G00022148(dist=3167)	CRV2G00022148	Protein of unknown function	Uncharacterized protein
unitig_441:1726	1.58037e-18	7.16366e-20	1.41341e-19	intergenic	NONE(dist=NONE),CRV2G00022148(dist=2859)	CRV2G00022148	Protein of unknown function	Uncharacterized protein
unitig_441:1735	1.58037e-18	7.95357e-20	1.48501e-19	intergenic	NONE(dist=NONE),CRV2G00022148(dist=2850)	CRV2G00022148	Protein of unknown function	Uncharacterized protein
unitig_654:9468	2.11257e-18	9.01244e-20	1.58224e-19	downstream	CRV2G00020959(dist=549)	CRV2G00020959	Similar to pmd1 Leptomycin B resistance protein pmd1 (Schizosaccharomyces pombe (strain 972 / ATCC 24843))
unitig_821:1878983	3.8998e-18	1.09864e-19	2.02952e-19	intergenic	CRV2G00008512(dist=12118),CRV2G00008513(dist=14131)	CRV2G00008512	Similar to CHS8 Chitin synthase 8 (Ustilago maydis (strain 521 / FGSC 9021))
unitig_821:1878997	3.8998e-18	1.29399e-19	2.20898e-19	intergenic	CRV2G00008512(dist=12132),CRV2G00008513(dist=14117)	CRV2G00008512	Similar to CHS8 Chitin synthase 8 (Ustilago maydis (strain 521 / FGSC 9021))
unitig_829:21101	3.96409e-18	1.49065e-19	2.38981e-19	intergenic	CRV2G00020299(dist=7785),NONE(dist=NONE)	CRV2G00020299	Protein of unknown function	Uncharacterized protein
scf_014:978149	7.682e-18	1.87498e-19	3.14507e-19	intergenic	CRV2G00012293(dist=10146),CRV2G00012294(dist=20344)	CRV2G00012293	Protein of unknown function	The GH18 (glycosyl hydrolase, family 18) type II chitinases hydrolyze chitin, an abundant polymer of beta-1,4-linked N-acetylglucosamine (GlcNAc) which is a major component of the cell wall of fungi and the exoskeleton of arthropods.
unitig_244:3641	9.413e-18	2.34328e-19	3.57628e-19	exonic	CRV2G00021727	CRV2G00021727	Protein of unknown function	Uncharacterized protein
unitig_335:3040	1.07088e-17	2.87229e-19	4.06455e-19	exonic	CRV2G00021038	CRV2G00021038	Similar to bglM Probable beta-glucosidase M (Aspergillus terreus (strain NIH 2624 / FGSC A1156))
unitig_337:5243	5.70984e-17	5.72713e-19	6.72614e-19	exonic	CRV2G00021798	CRV2G00021798	Protein of unknown function	Uncharacterized protein
unitig_334:5701	1.11022e-16	1.12496e-18	6.61482e-43	exonic	CRV2G00022029	CRV2G00022029	Protein of unknown function	Uncharacterized protein
unitig_380:7309	1.11022e-16	1.67171e-18	3.80098e-26	intergenic	NONE(dist=NONE),CRV2G00019856(dist=9587)	CRV2G00019856	Protein of unknown function
unitig_380:7790	1.11022e-16	2.21305e-18	7.52798e-26	intergenic	NONE(dist=NONE),CRV2G00019856(dist=9106)	CRV2G00019856	Protein of unknown function
unitig_380:7809	1.11022e-16	2.74906e-18	1.11963e-25	intergenic	NONE(dist=NONE),CRV2G00019856(dist=9087)	CRV2G00019856	Protein of unknown function
unitig_380:7852	1.11022e-16	3.27981e-18	1.48073e-25	intergenic	NONE(dist=NONE),CRV2G00019856(dist=9044)	CRV2G00019856	Protein of unknown function
unitig_380:7877	1.11022e-16	3.80538e-18	1.83623e-25	intergenic	NONE(dist=NONE),CRV2G00019856(dist=9019)	CRV2G00019856	Protein of unknown function
unitig_380:7916	1.11022e-16	4.32585e-18	2.18626e-25	intergenic	NONE(dist=NONE),CRV2G00019856(dist=8980)	CRV2G00019856	Protein of unknown function
unitig_380:7923	1.11022e-16	4.8413e-18	2.53095e-25	intergenic	NONE(dist=NONE),CRV2G00019856(dist=8973)	CRV2G00019856	Protein of unknown function
unitig_380:8105	1.11022e-16	5.35178e-18	2.87041e-25	intergenic	NONE(dist=NONE),CRV2G00019856(dist=8791)	CRV2G00019856	Protein of unknown function
unitig_380:8119	1.11022e-16	5.85738e-18	3.20477e-25	intergenic	NONE(dist=NONE),CRV2G00019856(dist=8777)	CRV2G00019856	Protein of unknown function
unitig_380:8148	1.11022e-16	6.35817e-18	3.53414e-25	intergenic	NONE(dist=NONE),CRV2G00019856(dist=8748)	CRV2G00019856	Protein of unknown function
unitig_380:9054	1.11022e-16	6.85421e-18	3.85863e-25	intergenic	NONE(dist=NONE),CRV2G00019856(dist=7842)	CRV2G00019856	Protein of unknown function
unitig_380:9096	1.11022e-16	7.34557e-18	4.17835e-25	intergenic	NONE(dist=NONE),CRV2G00019856(dist=7800)	CRV2G00019856	Protein of unknown function
unitig_601:91819	1.11022e-16	7.83231e-18	2.08812e-24	intergenic	CRV2G00019351(dist=6266),NONE(dist=NONE)	CRV2G00019351	Protein of unknown function
scf_003:1852	1.3058e-16	8.4059e-18	1.27966e-18	UTR3	CRV2G00006948(CRV2T00006948_1:c.*424C>G)	CRV2G00006948	Protein of unknown function
unitig_341:10781	1.85103e-16	9.22775e-18	2.13465e-18	intergenic	NONE(dist=NONE),NONE(dist=NONE)		NA
unitig_15:3269	3.2994e-16	1.07125e-17	3.65227e-18	intergenic	NONE(dist=NONE),NONE(dist=NONE)		NA
unitig_785:8394	5.03778e-16	1.29847e-17	7.72056e-18	intergenic	NONE(dist=NONE),CRV2G00019352(dist=14855)	CRV2G00019352	Protein of unknown function
unitig_6:1865	5.55112e-16	1.54715e-17	5.43459e-18	upstream;downstream	CRV2G00021544(dist=996);CRV2G00021543(dist=448)	CRV2G00021544	Similar to abc1 Protein ABC1 homolog, mitochondrial (Schizosaccharomyces pombe (strain 972 / ATCC 24843))
unitig_393:16322	7.01782e-16	1.86054e-17	1.08898e-17	upstream	CRV2G00020455(dist=1)	CRV2G00020455	Protein of unknown function
unitig_601:91787	9.99201e-16	2.30626e-17	1.48827e-17	intergenic	CRV2G00019351(dist=6234),NONE(dist=NONE)	CRV2G00019351	Protein of unknown function
unitig_41:2221	1.68993e-15	3.0605e-17	2.24621e-17	intergenic	NONE(dist=NONE),CRV2G00016350(dist=12541)	CRV2G00016350	Protein of unknown function
unitig_133:8526	1.75584e-15	3.83763e-17	3.02701e-17	intergenic	CRV2G00020497(dist=2838),CRV2G00020498(dist=8534)	CRV2G00020497	Similar to SAT4 Serine/threonine-protein kinase HAL4/SAT4 (Saccharomyces cerevisiae (strain ATCC 204508 / S288c))
scf_004:1366865	3.15497e-15	5.23521e-17	4.42822e-17	intergenic	CRV2G00010210(dist=1237),CRV2G00010211(dist=1880)	CRV2G00010210	Similar to ZRA1 ZEB2-regulated ABC transporter 1 (Gibberella zeae (strain PH-1 / ATCC MYA-4620 / FGSC 9075 / NRRL 31084))
unitig_196:65443	3.88578e-15	6.94656e-17	6.09749e-17	intergenic	CRV2G00019387(dist=2426),CRV2G00019388(dist=1697)	CRV2G00019387	Protein of unknown function
unitig_335:1538	2.72277e-14	1.90169e-16	1.81716e-16	upstream	CRV2G00021037(dist=21)	CRV2G00021037	Protein of unknown function
unitig_74:8789	5.64969e-14	4.39313e-16	4.30898e-16	exonic	CRV2G00021796	CRV2G00021796	Similar to TPO2 Polyamine transporter 2 (Saccharomyces cerevisiae (strain ATCC 204508 / S288c))
unitig_286:3405	5.85045e-14	6.95107e-16	6.86729e-16	UTR3	CRV2G00021561(CRV2T00021561_1:c.*52T>C)	CRV2G00021561	Protein of unknown function
unitig_802:3620	5.85045e-14	9.48657e-16	9.40315e-16	intergenic	NONE(dist=NONE),CRV2G00021114(dist=5955)	CRV2G00021114	Similar to hpm1 Cytochrome P450 monooxygenase hmp1 (Hypomyces subiculosus)
unitig_641:2473	6.07945e-14	1.20999e-15	1.20169e-15	exonic	CRV2G00022270	CRV2G00022270	Similar to yanB Decarboxylase yanB (Aspergillus niger (strain ATCC 1015 / CBS 113.46 / FGSC A1144 / LSHB Ac4 / NCTC 3858a / NRRL 328 / USDA 3528.7))
unitig_113:875	6.19839e-14	1.47423e-15	1.46596e-15	exonic	CRV2G00020465	CRV2G00020465	Protein of unknown function
unitig_138:11025	6.85407e-14	1.76456e-15	1.73622e-15	UTR3	CRV2G00021160(CRV2T00021160_1:c.*199T>G)	CRV2G00021160	Similar to hus1 Checkpoint protein hus1 (Schizosaccharomyces pombe (strain 972 / ATCC 24843))
scf_010:2131475	1.09486e-13	2.22888e-15	2.20066e-15	exonic	CRV2G00011328	CRV2G00011328	Protein of unknown function
unitig_289:597	1.71986e-13	2.95745e-15	2.86135e-15	intergenic	NONE(dist=NONE),CRV2G00018834(dist=8973)	CRV2G00018834	Similar to FUS6 Efflux pump FUS6 (Gibberella fujikuroi (strain CBS 195.34 / IMI 58289 / NRRL A-6831))
scf_014:1010112	3.00648e-13	4.22963e-15	4.02139e-15	intergenic	CRV2G00012294(dist=11229),CRV2G00012295(dist=2538)	CRV2G00012294	Protein of unknown function
scf_014:1010123	3.00648e-13	5.49099e-15	5.17156e-15	intergenic	CRV2G00012294(dist=11240),CRV2G00012295(dist=2527)	CRV2G00012294	Protein of unknown function
unitig_818:62939	7.59393e-13	8.68549e-15	1.10989e-14	downstream	CRV2G00017600(dist=395)	CRV2G00017600	Protein of unknown function
unitig_818:62996	7.59393e-13	1.1853e-14	1.4055e-14	downstream	CRV2G00017600(dist=452)	CRV2G00017600	Protein of unknown function
unitig_818:63028	7.59393e-13	1.49939e-14	1.69865e-14	downstream	CRV2G00017600(dist=484)	CRV2G00017600	Protein of unknown function
unitig_263:4165	7.66152e-13	1.81369e-14	8.11764e-15	upstream;downstream	CRV2G00021066(dist=517);CRV2G00021067(dist=581)	CRV2G00021066	Protein of unknown function
unitig_261:7197	8.09995e-13	2.14363e-14	2.00399e-14	exonic	CRV2G00018967	CRV2G00018967	Similar to mhbM 3-hydroxybenzoate 6-hydroxylase (Klebsiella oxytoca)
unitig_348:14417	1.63588e-12	2.81352e-14	2.58532e-14	downstream	CRV2G00019937(dist=325)	CRV2G00019937	NA
unitig_111:282335	2.01439e-12	3.63429e-14	3.35083e-14	intergenic	CRV2G00016026(dist=8836),CRV2G00016027(dist=3281)	CRV2G00016026	Protein of unknown function
unitig_111:282341	2.01439e-12	4.4483e-14	4.11005e-14	intergenic	CRV2G00016026(dist=8842),CRV2G00016027(dist=3275)	CRV2G00016026	Protein of unknown function
scf_014:975843	2.10476e-12	5.29268e-14	4.88243e-14	intergenic	CRV2G00012293(dist=7840),CRV2G00012294(dist=22650)	CRV2G00012293	Protein of unknown function
unitig_601:88132	3.9001e-12	6.86295e-14	7.786e-14	intergenic	CRV2G00019351(dist=2579),NONE(dist=NONE)	CRV2G00019351	Protein of unknown function
unitig_601:88148	3.9001e-12	8.42046e-14	9.22533e-14	intergenic	CRV2G00019351(dist=2595),NONE(dist=NONE)	CRV2G00019351	Protein of unknown function
scf_022:3162986	3.93045e-12	9.97764e-14	6.33491e-14	intergenic	CRV2G00005747(dist=3552),CRV2G00005748(dist=6918)	CRV2G00005747	Similar to MUP1 High-affinity methionine permease (Saccharomyces cerevisiae (strain ATCC 204508 / S288c))
unitig_34:18878	5.09175e-12	1.19905e-13	1.10191e-13	upstream;downstream	CRV2G00020332(dist=171);CRV2G00020333(dist=338)	CRV2G00020332	Protein of unknown function
unitig_794:6836	5.38953e-12	1.41068e-13	1.6937e-13	intergenic	NONE(dist=NONE),NONE(dist=NONE)		NA
unitig_794:6860	5.38953e-12	1.62062e-13	1.89963e-13	intergenic	NONE(dist=NONE),NONE(dist=NONE)		NA
unitig_216:3472	5.41297e-12	1.82982e-13	1.28308e-13	upstream	CRV2G00022152(dist=747)	CRV2G00022152	Protein of unknown function
scf_014:998597	5.70212e-12	2.04884e-13	1.48611e-13	intronic	CRV2G00012294	CRV2G00012294	Protein of unknown function
unitig_320:2388	7.37174e-12	2.33211e-13	2.1543e-13	intergenic	NONE(dist=NONE),CRV2G00021711(dist=1752)	CRV2G00021711	Protein of unknown function
unitig_588:5942	8.36597e-12	2.6523e-13	2.43984e-13	intergenic	CRV2G00020589(dist=2499),CRV2G00020590(dist=5299)	CRV2G00020589	Protein of unknown function
scf_014:975835	1.15061e-11	3.09312e-13	2.84055e-13	intergenic	CRV2G00012293(dist=7832),CRV2G00012294(dist=22658)	CRV2G00012293	Protein of unknown function
scf_024:1079670	1.49507e-11	3.66505e-13	3.31089e-13	intergenic	CRV2G00013434(dist=19112),NONE(dist=NONE)	CRV2G00013434	Similar to DEX Dextranase (Talaromyces minioluteus)
unitig_111:10431	1.99121e-11	4.42558e-13	4.00385e-13	upstream	CRV2G00015925,CRV2G00015926(dist=290)	CRV2G00015925	Protein of unknown function
unitig_608:2465	2.65405e-11	5.43712e-13	4.91641e-13	intergenic	NONE(dist=NONE),CRV2G00016143(dist=1607)	CRV2G00016143	Similar to OPR11 Putative 12-oxophytodienoate reductase 11 (Oryza sativa subsp. japonica)
scf_014:970594	3.02878e-11	6.58554e-13	5.96308e-13	intergenic	CRV2G00012293(dist=2591),CRV2G00012294(dist=27899)	CRV2G00012293	Protein of unknown function
scf_010:2138096	4.83331e-11	8.41918e-13	7.76627e-13	intergenic	CRV2G00011330(dist=1580),NONE(dist=NONE)	CRV2G00011330	Protein of unknown function
unitig_1019:4138	7.90268e-11	1.14148e-12	1.31827e-12	upstream	CRV2G00021734,CRV2G00021735(dist=339)	CRV2G00021734	Similar to irc3 Putative mitochondrial ATP-dependent helicase irc3 (Schizosaccharomyces pombe (strain 972 / ATCC 24843))
unitig_181:4476	8.5745e-11	1.46439e-12	1.04528e-12	intergenic	CRV2G00021960(dist=1221),CRV2G00021961(dist=3613)	CRV2G00021960	Protein of unknown function
unitig_821:2246250	9.65233e-11	1.82583e-12	1.65382e-12	intergenic	CRV2G00008626(dist=21207),CRV2G00008627(dist=4841)	CRV2G00008626	Similar to azaF Acyl-CoA ligase azaF (Aspergillus niger (strain ATCC 1015 / CBS 113.46 / FGSC A1144 / LSHB Ac4 / NCTC 3858a / NRRL 328 / USDA 3528.7))
unitig_821:2246262	9.65233e-11	2.18453e-12	1.98684e-12	intergenic	CRV2G00008626(dist=21219),CRV2G00008627(dist=4829)	CRV2G00008626	Similar to azaF Acyl-CoA ligase azaF (Aspergillus niger (strain ATCC 1015 / CBS 113.46 / FGSC A1144 / LSHB Ac4 / NCTC 3858a / NRRL 328 / USDA 3528.7))
unitig_821:2246267	9.65233e-11	2.54053e-12	2.31733e-12	intergenic	CRV2G00008626(dist=21224),CRV2G00008627(dist=4824)	CRV2G00008626	Similar to azaF Acyl-CoA ligase azaF (Aspergillus niger (strain ATCC 1015 / CBS 113.46 / FGSC A1144 / LSHB Ac4 / NCTC 3858a / NRRL 328 / USDA 3528.7))
unitig_693:20531	1.33425e-10	3.03258e-12	2.76884e-12	upstream;downstream	CRV2G00019702(dist=301);CRV2G00019701(dist=692)	CRV2G00019702	Similar to ftmP450-2 Fumitremorgin C synthase (Neosartorya fumigata (strain ATCC MYA-4609 / Af293 / CBS 101355 / FGSC A1100))
unitig_111:300213	1.75767e-10	3.67952e-12	3.35279e-12	intergenic	CRV2G00016027(dist=13875),CRV2G00016028(dist=8401)	CRV2G00016027	Similar to trx Thioredoxin (Neurospora crassa (strain ATCC 24698 / 74-OR23-1A / CBS 708.71 / DSM 1257 / FGSC 987))
unitig_70:14994	2.0001e-10	4.4121e-12	3.99285e-12	upstream;downstream	CRV2G00020479(dist=815);CRV2G00020478(dist=354)	CRV2G00020479	Protein of unknown function
unitig_87:13202	2.24118e-10	5.22885e-12	4.71862e-12	exonic	CRV2G00020670	CRV2G00020670	Protein of unknown function
unitig_1016:872166	3.00053e-10	6.32079e-12	5.62475e-12	intergenic	CRV2G00014077(dist=15737),NONE(dist=NONE)	CRV2G00014077	Similar to tsaC1 4-formylbenzenesulfonate dehydrogenase TsaC1/TsaC2 (Comamonas testosteroni)
unitig_447:3805	3.49926e-10	7.5887e-12	7.94421e-12	intergenic	NONE(dist=NONE),CRV2G00020591(dist=11501)	CRV2G00020591	NA
unitig_412:24369	3.49926e-10	8.84729e-12	9.11616e-12	intergenic	CRV2G00020019(dist=4297),NONE(dist=NONE)	CRV2G00020019	NA
unitig_794:550	3.84809e-10	1.02244e-11	6.76361e-12	intergenic	NONE(dist=NONE),NONE(dist=NONE)		NA
unitig_764:18729	4.06345e-10	1.16701e-11	1.1596e-11	exonic	CRV2G00020158	CRV2G00020158	Protein of unknown function
unitig_103:2216	4.18412e-10	1.31492e-11	1.03342e-11	upstream	CRV2G00021369,CRV2G00021370(dist=517)	CRV2G00021369	Protein of unknown function
unitig_347:5746	5.31579e-10	1.50276e-11	1.33081e-11	exonic	CRV2G00021286	CRV2G00021286	Similar to NRPS4 Nonribosomal peptide synthetase 4 (Neosartorya fumigata (strain ATCC MYA-4609 / Af293 / CBS 101355 / FGSC A1100))
scf_014:992683	7.20142e-10	1.75731e-11	1.56418e-11	intergenic	CRV2G00012293(dist=24680),CRV2G00012294(dist=5810)	CRV2G00012293	Protein of unknown function
unitig_152:597	7.56566e-10	2.02314e-11	1.79859e-11	intergenic	NONE(dist=NONE),CRV2G00019467(dist=13110)	CRV2G00019467	Similar to NMRAL1 NmrA-like family domain-containing protein 1 (Gallus gallus)
unitig_821:1849976	7.70994e-10	2.29223e-11	2.04377e-11	intergenic	CRV2G00008510(dist=18003),CRV2G00008511(dist=12969)	CRV2G00008510	Protein of unknown function
unitig_243:9996	1.15547e-09	2.69671e-11	2.39058e-11	upstream;downstream	CRV2G00019852(dist=217);CRV2G00019851(dist=217)	CRV2G00019852	Protein of unknown function
unitig_134:10099	1.22507e-09	3.12308e-11	2.76931e-11	intergenic	CRV2G00021195(dist=1754),CRV2G00021196(dist=3394)	CRV2G00021195	Protein of unknown function
unitig_2:14880	1.28018e-09	3.56597e-11	3.17967e-11	downstream	CRV2G00021173(dist=43)	CRV2G00021173	Protein of unknown function
unitig_629:406181	1.79367e-09	4.18717e-11	3.78639e-11	intergenic	CRV2G00017284(dist=25906),NONE(dist=NONE)	CRV2G00017284	Protein of unknown function
unitig_629:406185	1.79367e-09	4.804e-11	4.38884e-11	intergenic	CRV2G00017284(dist=25910),NONE(dist=NONE)	CRV2G00017284	Protein of unknown function
unitig_170:38883	2.54369e-09	5.67967e-11	5.21842e-11	intergenic	CRV2G00019612(dist=1159),CRV2G00019613(dist=1395)	CRV2G00019612	Protein of unknown function
unitig_612:73923	2.72803e-09	6.61366e-11	6.88525e-11	downstream	CRV2G00019501(dist=540)	CRV2G00019501	Similar to atE Cytochrome P450 monooxygenase atE (Aspergillus terreus (strain NIH 2624 / FGSC A1156))
unitig_88:13496	2.73065e-09	7.54207e-11	6.04624e-11	intergenic	CRV2G00020812(dist=1404),NONE(dist=NONE)	CRV2G00020812	Protein of unknown function
unitig_601:91790	3.16039e-09	8.61324e-11	7.8459e-11	intergenic	CRV2G00019351(dist=6237),NONE(dist=NONE)	CRV2G00019351	Protein of unknown function
unitig_70:11169	3.63173e-09	9.84009e-11	8.83889e-11	intergenic	CRV2G00020477(dist=5924),CRV2G00020478(dist=1812)	CRV2G00020477	Similar to MCPB Carboxypeptidase 2 (Trichophyton tonsurans)
unitig_172:1731	3.8261e-09	1.11255e-10	1.1133e-10	exonic	CRV2G00021503	CRV2G00021503	Protein of unknown function
unitig_93:5107	4.00574e-09	1.24638e-10	1.34664e-10	exonic	CRV2G00021322	CRV2G00021322	Protein of unknown function
unitig_189:1348	4.07428e-09	1.38164e-10	9.96719e-11	downstream	CRV2G00021913(dist=494)	CRV2G00021913	Protein of unknown function
unitig_393:16286	4.34904e-09	1.52536e-10	1.22976e-10	upstream	CRV2G00020455(dist=37)	CRV2G00020455	Protein of unknown function
unitig_339:12799	4.57627e-09	1.67583e-10	1.48535e-10	intergenic	NONE(dist=NONE),NONE(dist=NONE)		NA
unitig_1068:3683	5.07892e-09	1.84231e-10	1.78952e-10	intergenic	NONE(dist=NONE),NONE(dist=NONE)		NA
unitig_821:2373259	5.28165e-09	2.01452e-10	1.6364e-10	exonic	CRV2G00008666	CRV2G00008666	Protein of unknown function
unitig_455:6240	6.26642e-09	2.21873e-10	1.96851e-10	intergenic	NONE(dist=NONE),NONE(dist=NONE)		NA
unitig_785:31049	6.74797e-09	2.43773e-10	2.16533e-10	downstream	CRV2G00019353(dist=856)	CRV2G00019353	Protein of unknown function
unitig_785:31062	6.74797e-09	2.65526e-10	2.36083e-10	downstream	CRV2G00019353(dist=843)	CRV2G00019353	Protein of unknown function
unitig_131:12282	8.09932e-09	2.91638e-10	3.31704e-10	exonic	CRV2G00021213	CRV2G00021213	Similar to mob2 Maintenance of ploidy protein mob2 (Schizosaccharomyces pombe (strain 972 / ATCC 24843))
unitig_309:9484	8.77459e-09	3.19821e-10	2.59089e-10	intergenic	CRV2G00021963(dist=8780),CRV2G00021964(dist=2435)	CRV2G00021963	Protein of unknown function
unitig_309:9874	8.77459e-09	3.47817e-10	2.81941e-10	intergenic	CRV2G00021963(dist=9170),CRV2G00021964(dist=2045)	CRV2G00021963	Protein of unknown function
unitig_141:4137	9.45373e-09	3.77869e-10	3.06337e-10	intergenic	CRV2G00021746(dist=2129),CRV2G00021747(dist=6381)	CRV2G00021746	Protein of unknown function
unitig_399:13456	9.80148e-09	4.08868e-10	3.58796e-10	exonic	CRV2G00020470	CRV2G00020470	Similar to MM_0045 Putative ankyrin repeat protein MM_0045 (Methanosarcina mazei (strain ATCC BAA-159 / DSM 3647 / Goe1 / Go1 / JCM 11833 / OCM 88))
unitig_380:13594	1.05135e-08	4.41998e-10	3.8839e-10	intergenic	NONE(dist=NONE),CRV2G00019856(dist=3302)	CRV2G00019856	Protein of unknown function
unitig_380:13608	1.05135e-08	4.74911e-10	4.17791e-10	intergenic	NONE(dist=NONE),CRV2G00019856(dist=3288)	CRV2G00019856	Protein of unknown function
unitig_380:13624	1.05135e-08	5.0761e-10	4.47e-10	intergenic	NONE(dist=NONE),CRV2G00019856(dist=3272)	CRV2G00019856	Protein of unknown function
unitig_354:9850	2.13368e-08	5.75237e-10	5.0208e-10	intergenic	NONE(dist=NONE),NONE(dist=NONE)		NA
unitig_785:30548	2.29635e-08	6.47691e-10	6.30618e-10	intergenic	CRV2G00019352(dist=5639),CRV2G00019353(dist=1357)	CRV2G00019352	Protein of unknown function
unitig_785:30730	2.29635e-08	7.19678e-10	6.94539e-10	intergenic	CRV2G00019352(dist=5821),CRV2G00019353(dist=1175)	CRV2G00019352	Protein of unknown function
unitig_345:10970	2.36437e-08	7.93389e-10	5.66282e-10	intergenic	CRV2G00021787(dist=1241),NONE(dist=NONE)	CRV2G00021787	Protein of unknown function
unitig_693:20583	3.14941e-08	8.91788e-10	1.18771e-09	upstream;downstream	CRV2G00019702(dist=249);CRV2G00019701(dist=744)	CRV2G00019702	Similar to ftmP450-2 Fumitremorgin C synthase (Neosartorya fumigata (strain ATCC MYA-4609 / Af293 / CBS 101355 / FGSC A1100))
unitig_693:20622	3.14941e-08	9.89559e-10	1.27389e-09	upstream;downstream	CRV2G00019702(dist=210);CRV2G00019701(dist=783)	CRV2G00019702	Similar to ftmP450-2 Fumitremorgin C synthase (Neosartorya fumigata (strain ATCC MYA-4609 / Af293 / CBS 101355 / FGSC A1100))
unitig_693:22709	3.14941e-08	1.08671e-09	1.35952e-09	upstream;downstream	CRV2G00019703(dist=265);CRV2G00019702(dist=217)	CRV2G00019703	Protein of unknown function
unitig_693:22727	3.14941e-08	1.18324e-09	1.44462e-09	upstream;downstream	CRV2G00019703(dist=247);CRV2G00019702(dist=235)	CRV2G00019703	Protein of unknown function
unitig_818:86017	3.16027e-08	1.2795e-09	9.3661e-10	intergenic	CRV2G00017605(dist=2249),CRV2G00017606(dist=3551)	CRV2G00017605	Similar to bcsl1b Probable mitochondrial chaperone BCS1-B (Dictyostelium discoideum)
scf_014:970972	3.16027e-08	1.37516e-09	1.01906e-09	intergenic	CRV2G00012293(dist=2969),CRV2G00012294(dist=27521)	CRV2G00012293	Protein of unknown function
scf_014:977609	3.16027e-08	1.47021e-09	1.10099e-09	intergenic	CRV2G00012293(dist=9606),CRV2G00012294(dist=20884)	CRV2G00012293	Protein of unknown function
unitig_74:8773	3.22343e-08	1.56665e-09	7.7434e-10	exonic	CRV2G00021796	CRV2G00021796	Similar to TPO2 Polyamine transporter 2 (Saccharomyces cerevisiae (strain ATCC 204508 / S288c))
unitig_74:8778	3.22343e-08	1.66249e-09	8.5363e-10	exonic	CRV2G00021796	CRV2G00021796	Similar to TPO2 Polyamine transporter 2 (Saccharomyces cerevisiae (strain ATCC 204508 / S288c))
scf_014:976292	3.37882e-08	1.76257e-09	1.5335e-09	intergenic	CRV2G00012293(dist=8289),CRV2G00012294(dist=22201)	CRV2G00012293	Protein of unknown function
unitig_74:412	3.46777e-08	1.86479e-09	1.62218e-09	intergenic	NONE(dist=NONE),CRV2G00021794(dist=1326)	CRV2G00021794	Protein of unknown function
scf_003:4998	6.1183e-08	2.04844e-09	1.78069e-09	intergenic	CRV2G00006948(dist=2294),CRV2G00006949(dist=8034)	CRV2G00006948	Protein of unknown function
unitig_595:57755	6.80859e-08	2.25226e-09	1.98096e-09	exonic	CRV2G00019134	CRV2G00019134	Similar to hsp30 30 kDa heat shock protein (Emericella nidulans (strain FGSC A4 / ATCC 38163 / CBS 112.46 / NRRL 194 / M139))
unitig_498:14230	7.66743e-08	2.48125e-09	2.4091e-09	exonic	CRV2G00020213	CRV2G00020213	Protein of unknown function
unitig_693:24855	8.0117e-08	2.7194e-09	2.19283e-09	upstream	CRV2G00019704(dist=643)	CRV2G00019704	Protein of unknown function
unitig_380:13757	9.07709e-08	2.98867e-09	2.88262e-09	intergenic	NONE(dist=NONE),CRV2G00019856(dist=3139)	CRV2G00019856	Protein of unknown function
unitig_380:13773	9.07709e-08	3.25629e-09	3.11821e-09	intergenic	NONE(dist=NONE),CRV2G00019856(dist=3123)	CRV2G00019856	Protein of unknown function
scf_003:2540657	9.11156e-08	3.52334e-09	3.36171e-09	intergenic	CRV2G00007710(dist=7600),CRV2G00007711(dist=2309)	CRV2G00007710	Similar to syj1 Inositol-1,4,5-trisphosphate 5-phosphatase 1 (Schizosaccharomyces pombe (strain 972 / ATCC 24843))
unitig_114:735516	9.64284e-08	3.80487e-09	2.64558e-09	intergenic	CRV2G00014625(dist=9568),NONE(dist=NONE)	CRV2G00014625	Protein of unknown function
scf_004:741939	1.05417e-07	4.11186e-09	3.61208e-09	intergenic	CRV2G00010002(dist=19161),CRV2G00010003(dist=22180)	CRV2G00010002	Protein of unknown function
scf_001:3168061	1.46318e-07	4.54019e-09	3.96604e-09	intergenic	CRV2G00004382(dist=1854),CRV2G00004383(dist=1147)	CRV2G00004382	Protein of unknown function
unitig_15:2108	1.58706e-07	5.00315e-09	4.34563e-09	intergenic	NONE(dist=NONE),NONE(dist=NONE)		NA
unitig_399:13405	2.04019e-07	5.59901e-09	4.85765e-09	exonic	CRV2G00020470	CRV2G00020470	Similar to MM_0045 Putative ankyrin repeat protein MM_0045 (Methanosarcina mazei (strain ATCC BAA-159 / DSM 3647 / Goe1 / Go1 / JCM 11833 / OCM 88))
unitig_399:13414	2.04019e-07	6.19131e-09	5.36662e-09	exonic	CRV2G00020470	CRV2G00020470	Similar to MM_0045 Putative ankyrin repeat protein MM_0045 (Methanosarcina mazei (strain ATCC BAA-159 / DSM 3647 / Goe1 / Go1 / JCM 11833 / OCM 88))
scf_022:3435162	2.20299e-07	6.82853e-09	5.92525e-09	intergenic	CRV2G00005838(dist=12015),CRV2G00005839(dist=25434)	CRV2G00005838	Protein of unknown function
scf_022:3435213	2.20299e-07	7.46198e-09	6.48056e-09	intergenic	CRV2G00005838(dist=12066),CRV2G00005839(dist=25383)	CRV2G00005838	Protein of unknown function
unitig_399:12817	2.24975e-07	8.10551e-09	7.04132e-09	intronic	CRV2G00020470	CRV2G00020470	Similar to MM_0045 Putative ankyrin repeat protein MM_0045 (Methanosarcina mazei (strain ATCC BAA-159 / DSM 3647 / Goe1 / Go1 / JCM 11833 / OCM 88))
scf_004:23138	2.76219e-07	8.8964e-09	7.70075e-09	intergenic	NONE(dist=NONE),CRV2G00009792(dist=4448)	CRV2G00009792	Similar to Setd3 Histone-lysine N-methyltransferase setd3 (Mus musculus)
unitig_393:11922	3.14897e-07	9.7964e-09	8.39922e-09	downstream	CRV2G00020453,CRV2G00020454(dist=660)	CRV2G00020453	Protein of unknown function
unitig_48:10421	3.59156e-07	1.08209e-08	9.32189e-09	exonic	CRV2G00021777	CRV2G00021777	Protein of unknown function
unitig_15:2439	4.4135e-07	1.20798e-08	1.0339e-08	intergenic	NONE(dist=NONE),NONE(dist=NONE)		NA
scf_014:989984	7.82197e-07	1.4325e-08	1.22968e-08	intergenic	CRV2G00012293(dist=21981),CRV2G00012294(dist=8509)	CRV2G00012293	Protein of unknown function
scf_014:990703	7.82197e-07	1.65572e-08	1.42432e-08	intergenic	CRV2G00012293(dist=22700),CRV2G00012294(dist=7790)	CRV2G00012293	Protein of unknown function
unitig_320:846	8.91421e-07	1.9093e-08	1.65292e-08	intergenic	NONE(dist=NONE),CRV2G00021711(dist=3294)	CRV2G00021711	Protein of unknown function
unitig_785:12497	1.07263e-06	2.21379e-08	1.90994e-08	intergenic	NONE(dist=NONE),CRV2G00019352(dist=10752)	CRV2G00019352	Protein of unknown function
unitig_55:6907	1.1484e-06	2.53836e-08	2.18383e-08	downstream	CRV2G00021188(dist=467)	CRV2G00021188	Similar to SPBC1683.12 Uncharacterized transporter C1683.12 (Schizosaccharomyces pombe (strain 972 / ATCC 24843))
unitig_785:24133	1.3111e-06	2.90782e-08	2.50353e-08	exonic	CRV2G00019352	CRV2G00019352	Protein of unknown function
unitig_785:24164	1.3111e-06	3.27516e-08	2.82139e-08	exonic	CRV2G00019352	CRV2G00019352	Protein of unknown function
unitig_785:24352	1.3111e-06	3.64041e-08	3.13744e-08	exonic	CRV2G00019352	CRV2G00019352	Protein of unknown function
unitig_785:24366	1.3111e-06	4.00357e-08	3.45168e-08	exonic	CRV2G00019352	CRV2G00019352	Protein of unknown function
unitig_785:24430	1.3111e-06	4.36467e-08	3.76414e-08	exonic	CRV2G00019352	CRV2G00019352	Protein of unknown function
unitig_785:24446	1.3111e-06	4.72372e-08	4.07484e-08	exonic	CRV2G00019352	CRV2G00019352	Protein of unknown function
unitig_785:24453	1.3111e-06	5.08074e-08	4.38377e-08	exonic	CRV2G00019352	CRV2G00019352	Protein of unknown function
unitig_785:24473	1.3111e-06	5.43576e-08	4.69096e-08	exonic	CRV2G00019352	CRV2G00019352	Protein of unknown function
unitig_785:24505	1.3111e-06	5.78877e-08	4.99643e-08	exonic	CRV2G00019352	CRV2G00019352	Protein of unknown function
unitig_785:24528	1.3111e-06	6.13981e-08	5.30019e-08	exonic	CRV2G00019352	CRV2G00019352	Protein of unknown function
unitig_785:24535	1.3111e-06	6.48889e-08	5.60225e-08	exonic	CRV2G00019352	CRV2G00019352	Protein of unknown function
unitig_785:24551	1.3111e-06	6.83603e-08	5.90263e-08	exonic	CRV2G00019352	CRV2G00019352	Protein of unknown function
unitig_785:24596	1.3111e-06	7.18123e-08	6.20134e-08	exonic	CRV2G00019352	CRV2G00019352	Protein of unknown function
unitig_785:24604	1.3111e-06	7.52453e-08	6.49839e-08	exonic	CRV2G00019352	CRV2G00019352	Protein of unknown function
unitig_785:24614	1.3111e-06	7.86592e-08	6.7938e-08	exonic	CRV2G00019352	CRV2G00019352	Protein of unknown function
unitig_785:24629	1.3111e-06	8.20544e-08	7.08759e-08	exonic	CRV2G00019352	CRV2G00019352	Protein of unknown function
unitig_785:24666	1.3111e-06	8.54309e-08	7.37976e-08	exonic	CRV2G00019352	CRV2G00019352	Protein of unknown function
unitig_785:24689	1.3111e-06	8.87889e-08	7.67033e-08	exonic	CRV2G00019352	CRV2G00019352	Protein of unknown function
unitig_785:24695	1.3111e-06	9.21286e-08	7.95931e-08	exonic	CRV2G00019352	CRV2G00019352	Protein of unknown function
unitig_785:24708	1.3111e-06	9.545e-08	8.24672e-08	exonic	CRV2G00019352	CRV2G00019352	Protein of unknown function
unitig_785:24765	1.3111e-06	9.87534e-08	8.53257e-08	splicing	CRV2G00019352(CRV2T00019352_1:exon2:c.1455+2T>C)	CRV2G00019352	Protein of unknown function
unitig_785:24802	1.3111e-06	1.02039e-07	8.81686e-08	intronic	CRV2G00019352	CRV2G00019352	Protein of unknown function
unitig_785:24851	1.3111e-06	1.05307e-07	9.09962e-08	intronic	CRV2G00019352	CRV2G00019352	Protein of unknown function
unitig_785:24863	1.3111e-06	1.08557e-07	9.38086e-08	intronic	CRV2G00019352	CRV2G00019352	Protein of unknown function
unitig_785:24913	1.3111e-06	1.11789e-07	9.66058e-08	downstream	CRV2G00019352(dist=4)	CRV2G00019352	Protein of unknown function
unitig_785:25024	1.3111e-06	1.15005e-07	9.9388e-08	downstream	CRV2G00019352(dist=115)	CRV2G00019352	Protein of unknown function
unitig_785:25055	1.3111e-06	1.18203e-07	1.02155e-07	downstream	CRV2G00019352(dist=146)	CRV2G00019352	Protein of unknown function
unitig_785:25080	1.3111e-06	1.21384e-07	1.04908e-07	downstream	CRV2G00019352(dist=171)	CRV2G00019352	Protein of unknown function
unitig_785:25121	1.3111e-06	1.24548e-07	1.07646e-07	downstream	CRV2G00019352(dist=212)	CRV2G00019352	Protein of unknown function
unitig_785:25147	1.3111e-06	1.27695e-07	1.10369e-07	downstream	CRV2G00019352(dist=238)	CRV2G00019352	Protein of unknown function
unitig_785:25153	1.3111e-06	1.30826e-07	1.13078e-07	downstream	CRV2G00019352(dist=244)	CRV2G00019352	Protein of unknown function
unitig_785:25211	1.3111e-06	1.3394e-07	1.15773e-07	downstream	CRV2G00019352(dist=302)	CRV2G00019352	Protein of unknown function
unitig_785:25263	1.3111e-06	1.37038e-07	1.18454e-07	downstream	CRV2G00019352(dist=354)	CRV2G00019352	Protein of unknown function
unitig_785:25283	1.3111e-06	1.4012e-07	1.2112e-07	downstream	CRV2G00019352(dist=374)	CRV2G00019352	Protein of unknown function
unitig_785:25289	1.3111e-06	1.43185e-07	1.23773e-07	downstream	CRV2G00019352(dist=380)	CRV2G00019352	Protein of unknown function
unitig_785:25359	1.3111e-06	1.46234e-07	1.26411e-07	downstream	CRV2G00019352(dist=450)	CRV2G00019352	Protein of unknown function
unitig_785:25376	1.3111e-06	1.49268e-07	1.29036e-07	downstream	CRV2G00019352(dist=467)	CRV2G00019352	Protein of unknown function
unitig_785:25382	1.3111e-06	1.52286e-07	1.31647e-07	downstream	CRV2G00019352(dist=473)	CRV2G00019352	Protein of unknown function
unitig_785:25402	1.3111e-06	1.55288e-07	1.34245e-07	downstream	CRV2G00019352(dist=493)	CRV2G00019352	Protein of unknown function
unitig_785:25413	1.3111e-06	1.58274e-07	1.3683e-07	downstream	CRV2G00019352(dist=504)	CRV2G00019352	Protein of unknown function
unitig_785:25466	1.3111e-06	1.61246e-07	1.39401e-07	downstream	CRV2G00019352(dist=557)	CRV2G00019352	Protein of unknown function
unitig_785:25479	1.3111e-06	1.64201e-07	1.41958e-07	downstream	CRV2G00019352(dist=570)	CRV2G00019352	Protein of unknown function
unitig_785:25489	1.3111e-06	1.67142e-07	1.44503e-07	downstream	CRV2G00019352(dist=580)	CRV2G00019352	Protein of unknown function
unitig_785:25773	1.3111e-06	1.70068e-07	1.47035e-07	downstream	CRV2G00019352(dist=864)	CRV2G00019352	Protein of unknown function
unitig_785:25830	1.3111e-06	1.72979e-07	1.49553e-07	downstream	CRV2G00019352(dist=921)	CRV2G00019352	Protein of unknown function
unitig_785:25851	1.3111e-06	1.75875e-07	1.52059e-07	downstream	CRV2G00019352(dist=942)	CRV2G00019352	Protein of unknown function
unitig_785:25901	1.3111e-06	1.78756e-07	1.54552e-07	downstream	CRV2G00019352(dist=992)	CRV2G00019352	Protein of unknown function
unitig_785:25964	1.3111e-06	1.81623e-07	1.57033e-07	intergenic	CRV2G00019352(dist=1055),CRV2G00019353(dist=5941)	CRV2G00019352	Protein of unknown function
unitig_785:26058	1.3111e-06	1.84475e-07	1.59501e-07	intergenic	CRV2G00019352(dist=1149),CRV2G00019353(dist=5847)	CRV2G00019352	Protein of unknown function
unitig_785:26123	1.3111e-06	1.87313e-07	1.61957e-07	intergenic	CRV2G00019352(dist=1214),CRV2G00019353(dist=5782)	CRV2G00019352	Protein of unknown function
unitig_785:26192	1.3111e-06	1.90136e-07	1.644e-07	intergenic	CRV2G00019352(dist=1283),CRV2G00019353(dist=5713)	CRV2G00019352	Protein of unknown function
unitig_785:26215	1.3111e-06	1.92946e-07	1.66831e-07	intergenic	CRV2G00019352(dist=1306),CRV2G00019353(dist=5690)	CRV2G00019352	Protein of unknown function
unitig_785:26250	1.3111e-06	1.95741e-07	1.6925e-07	intergenic	CRV2G00019352(dist=1341),CRV2G00019353(dist=5655)	CRV2G00019352	Protein of unknown function
unitig_785:26271	1.3111e-06	1.98523e-07	1.71657e-07	intergenic	CRV2G00019352(dist=1362),CRV2G00019353(dist=5634)	CRV2G00019352	Protein of unknown function
unitig_785:26311	1.3111e-06	2.0129e-07	1.74052e-07	intergenic	CRV2G00019352(dist=1402),CRV2G00019353(dist=5594)	CRV2G00019352	Protein of unknown function
unitig_785:26327	1.3111e-06	2.04044e-07	1.76434e-07	intergenic	CRV2G00019352(dist=1418),CRV2G00019353(dist=5578)	CRV2G00019352	Protein of unknown function
unitig_785:26404	1.3111e-06	2.06784e-07	1.78806e-07	intergenic	CRV2G00019352(dist=1495),CRV2G00019353(dist=5501)	CRV2G00019352	Protein of unknown function
unitig_785:26469	1.3111e-06	2.09511e-07	1.81165e-07	intergenic	CRV2G00019352(dist=1560),CRV2G00019353(dist=5436)	CRV2G00019352	Protein of unknown function
unitig_785:26525	1.3111e-06	2.12224e-07	1.83513e-07	intergenic	CRV2G00019352(dist=1616),CRV2G00019353(dist=5380)	CRV2G00019352	Protein of unknown function
unitig_785:26639	1.3111e-06	2.14924e-07	1.85849e-07	intergenic	CRV2G00019352(dist=1730),CRV2G00019353(dist=5266)	CRV2G00019352	Protein of unknown function
unitig_785:26736	1.3111e-06	2.17611e-07	1.88174e-07	intergenic	CRV2G00019352(dist=1827),CRV2G00019353(dist=5169)	CRV2G00019352	Protein of unknown function
unitig_785:26803	1.3111e-06	2.20285e-07	1.90487e-07	intergenic	CRV2G00019352(dist=1894),CRV2G00019353(dist=5102)	CRV2G00019352	Protein of unknown function
unitig_785:26911	1.3111e-06	2.22945e-07	1.9279e-07	intergenic	CRV2G00019352(dist=2002),CRV2G00019353(dist=4994)	CRV2G00019352	Protein of unknown function
unitig_785:27029	1.3111e-06	2.25593e-07	1.95081e-07	intergenic	CRV2G00019352(dist=2120),CRV2G00019353(dist=4876)	CRV2G00019352	Protein of unknown function
unitig_785:27104	1.3111e-06	2.28227e-07	1.9736e-07	intergenic	CRV2G00019352(dist=2195),CRV2G00019353(dist=4801)	CRV2G00019352	Protein of unknown function
unitig_785:28136	1.3111e-06	2.30849e-07	1.99629e-07	intergenic	CRV2G00019352(dist=3227),CRV2G00019353(dist=3769)	CRV2G00019352	Protein of unknown function
unitig_785:28143	1.3111e-06	2.33459e-07	2.01887e-07	intergenic	CRV2G00019352(dist=3234),CRV2G00019353(dist=3762)	CRV2G00019352	Protein of unknown function
unitig_785:29083	1.3111e-06	2.36055e-07	2.04134e-07	intergenic	CRV2G00019352(dist=4174),CRV2G00019353(dist=2822)	CRV2G00019352	Protein of unknown function
unitig_785:29217	1.3111e-06	2.3864e-07	2.0637e-07	intergenic	CRV2G00019352(dist=4308),CRV2G00019353(dist=2688)	CRV2G00019352	Protein of unknown function
unitig_785:29293	1.3111e-06	2.41212e-07	2.08596e-07	intergenic	CRV2G00019352(dist=4384),CRV2G00019353(dist=2612)	CRV2G00019352	Protein of unknown function
unitig_785:29352	1.3111e-06	2.43771e-07	2.1081e-07	intergenic	CRV2G00019352(dist=4443),CRV2G00019353(dist=2553)	CRV2G00019352	Protein of unknown function
unitig_785:29358	1.3111e-06	2.46318e-07	2.13015e-07	intergenic	CRV2G00019352(dist=4449),CRV2G00019353(dist=2547)	CRV2G00019352	Protein of unknown function
unitig_785:29452	1.3111e-06	2.48854e-07	2.15208e-07	intergenic	CRV2G00019352(dist=4543),CRV2G00019353(dist=2453)	CRV2G00019352	Protein of unknown function
unitig_785:29609	1.3111e-06	2.51377e-07	2.17392e-07	intergenic	CRV2G00019352(dist=4700),CRV2G00019353(dist=2296)	CRV2G00019352	Protein of unknown function
unitig_785:29665	1.3111e-06	2.53888e-07	2.19565e-07	intergenic	CRV2G00019352(dist=4756),CRV2G00019353(dist=2240)	CRV2G00019352	Protein of unknown function
unitig_785:30279	1.3111e-06	2.56387e-07	2.21727e-07	intergenic	CRV2G00019352(dist=5370),CRV2G00019353(dist=1626)	CRV2G00019352	Protein of unknown function
unitig_785:30303	1.3111e-06	2.58875e-07	2.2388e-07	intergenic	CRV2G00019352(dist=5394),CRV2G00019353(dist=1602)	CRV2G00019352	Protein of unknown function
unitig_785:30328	1.3111e-06	2.61351e-07	2.26022e-07	intergenic	CRV2G00019352(dist=5419),CRV2G00019353(dist=1577)	CRV2G00019352	Protein of unknown function
unitig_785:30621	1.3111e-06	2.63815e-07	2.28154e-07	intergenic	CRV2G00019352(dist=5712),CRV2G00019353(dist=1284)	CRV2G00019352	Protein of unknown function
unitig_785:32990	1.3111e-06	2.66268e-07	2.30277e-07	upstream	CRV2G00019353,CRV2G00019354(dist=576)	CRV2G00019353	Protein of unknown function
unitig_785:33044	1.3111e-06	2.68709e-07	2.32389e-07	upstream	CRV2G00019353,CRV2G00019354(dist=522)	CRV2G00019353	Protein of unknown function
unitig_785:33065	1.3111e-06	2.71139e-07	2.34492e-07	upstream	CRV2G00019353,CRV2G00019354(dist=501)	CRV2G00019353	Protein of unknown function
unitig_785:33354	1.3111e-06	2.73557e-07	2.36584e-07	upstream	CRV2G00019353,CRV2G00019354(dist=212)	CRV2G00019353	Protein of unknown function
unitig_785:33362	1.3111e-06	2.75964e-07	2.38667e-07	upstream	CRV2G00019353,CRV2G00019354(dist=204)	CRV2G00019353	Protein of unknown function
unitig_785:33387	1.3111e-06	2.78361e-07	2.40741e-07	upstream	CRV2G00019353,CRV2G00019354(dist=179)	CRV2G00019353	Protein of unknown function
unitig_785:33435	1.3111e-06	2.80746e-07	2.42805e-07	upstream	CRV2G00019353,CRV2G00019354(dist=131)	CRV2G00019353	Protein of unknown function
unitig_785:33501	1.3111e-06	2.8312e-07	2.44859e-07	upstream	CRV2G00019354(dist=65)	CRV2G00019354	Protein of unknown function
unitig_785:33524	1.3111e-06	2.85483e-07	2.46904e-07	upstream	CRV2G00019354(dist=42)	CRV2G00019354	Protein of unknown function
unitig_785:33547	1.3111e-06	2.87835e-07	2.48939e-07	upstream	CRV2G00019354(dist=19)	CRV2G00019354	Protein of unknown function
unitig_785:33566	1.3111e-06	2.90177e-07	2.50966e-07	exonic	CRV2G00019354	CRV2G00019354	Protein of unknown function
unitig_785:33579	1.3111e-06	2.92508e-07	2.52982e-07	exonic	CRV2G00019354	CRV2G00019354	Protein of unknown function
unitig_785:33584	1.3111e-06	2.94828e-07	2.5499e-07	exonic	CRV2G00019354	CRV2G00019354	Protein of unknown function
unitig_785:33597	1.3111e-06	2.97138e-07	2.56989e-07	exonic	CRV2G00019354	CRV2G00019354	Protein of unknown function
unitig_785:33602	1.3111e-06	2.99437e-07	2.58978e-07	exonic	CRV2G00019354	CRV2G00019354	Protein of unknown function
unitig_785:33619	1.3111e-06	3.01726e-07	2.60959e-07	exonic	CRV2G00019354	CRV2G00019354	Protein of unknown function
unitig_785:34342	1.3111e-06	3.04004e-07	2.62931e-07	exonic	CRV2G00019354	CRV2G00019354	Protein of unknown function
unitig_785:34504	1.3111e-06	3.06272e-07	2.64893e-07	exonic	CRV2G00019354	CRV2G00019354	Protein of unknown function
unitig_785:34607	1.3111e-06	3.0853e-07	2.66847e-07	exonic	CRV2G00019354	CRV2G00019354	Protein of unknown function
unitig_785:34703	1.3111e-06	3.10778e-07	2.68792e-07	intronic	CRV2G00019354	CRV2G00019354	Protein of unknown function
unitig_785:34749	1.3111e-06	3.13016e-07	2.70729e-07	intronic	CRV2G00019354	CRV2G00019354	Protein of unknown function
unitig_785:34755	1.3111e-06	3.15244e-07	2.72657e-07	intronic	CRV2G00019354	CRV2G00019354	Protein of unknown function
unitig_785:34762	1.3111e-06	3.17462e-07	2.74576e-07	intronic	CRV2G00019354	CRV2G00019354	Protein of unknown function
unitig_785:34930	1.3111e-06	3.1967e-07	2.76486e-07	intronic	CRV2G00019354	CRV2G00019354	Protein of unknown function
unitig_785:34980	1.3111e-06	3.21868e-07	2.78389e-07	intronic	CRV2G00019354	CRV2G00019354	Protein of unknown function
unitig_785:34988	1.3111e-06	3.24057e-07	2.80282e-07	intronic	CRV2G00019354	CRV2G00019354	Protein of unknown function
unitig_785:35125	1.3111e-06	3.26236e-07	2.82168e-07	intronic	CRV2G00019354	CRV2G00019354	Protein of unknown function
unitig_785:35135	1.3111e-06	3.28405e-07	2.84045e-07	intronic	CRV2G00019354	CRV2G00019354	Protein of unknown function
unitig_785:35201	1.3111e-06	3.30565e-07	2.85914e-07	intronic	CRV2G00019354	CRV2G00019354	Protein of unknown function
unitig_785:35211	1.3111e-06	3.32715e-07	2.87774e-07	intronic	CRV2G00019354	CRV2G00019354	Protein of unknown function
unitig_785:35288	1.3111e-06	3.34856e-07	2.89627e-07	intronic	CRV2G00019354	CRV2G00019354	Protein of unknown function
unitig_785:35369	1.3111e-06	3.36988e-07	2.91471e-07	intronic	CRV2G00019354	CRV2G00019354	Protein of unknown function
unitig_785:35390	1.3111e-06	3.3911e-07	2.93308e-07	intronic	CRV2G00019354	CRV2G00019354	Protein of unknown function
unitig_785:35403	1.3111e-06	3.41223e-07	2.95136e-07	intronic	CRV2G00019354	CRV2G00019354	Protein of unknown function
unitig_785:35429	1.3111e-06	3.43327e-07	2.96957e-07	intronic	CRV2G00019354	CRV2G00019354	Protein of unknown function
unitig_785:35445	1.3111e-06	3.45422e-07	2.98769e-07	intronic	CRV2G00019354	CRV2G00019354	Protein of unknown function
unitig_785:35500	1.3111e-06	3.47507e-07	3.00574e-07	intronic	CRV2G00019354	CRV2G00019354	Protein of unknown function
unitig_785:35582	1.3111e-06	3.49584e-07	3.02371e-07	intronic	CRV2G00019354	CRV2G00019354	Protein of unknown function
unitig_785:35597	1.3111e-06	3.51652e-07	3.0416e-07	intronic	CRV2G00019354	CRV2G00019354	Protein of unknown function
unitig_785:35694	1.3111e-06	3.53711e-07	3.05942e-07	intronic	CRV2G00019354	CRV2G00019354	Protein of unknown function
unitig_785:35728	1.3111e-06	3.55761e-07	3.07716e-07	intronic	CRV2G00019354	CRV2G00019354	Protein of unknown function
unitig_785:35739	1.3111e-06	3.57802e-07	3.09482e-07	intronic	CRV2G00019354	CRV2G00019354	Protein of unknown function
unitig_785:35874	1.3111e-06	3.59835e-07	3.11241e-07	exonic	CRV2G00019354	CRV2G00019354	Protein of unknown function
unitig_785:35882	1.3111e-06	3.61859e-07	3.12992e-07	exonic	CRV2G00019354	CRV2G00019354	Protein of unknown function
unitig_785:35940	1.3111e-06	3.63874e-07	3.14736e-07	exonic	CRV2G00019354	CRV2G00019354	Protein of unknown function
unitig_785:35949	1.3111e-06	3.65881e-07	3.16473e-07	exonic	CRV2G00019354	CRV2G00019354	Protein of unknown function
unitig_785:35977	1.3111e-06	3.67879e-07	3.18202e-07	intronic	CRV2G00019354	CRV2G00019354	Protein of unknown function
unitig_785:35999	1.3111e-06	3.69869e-07	3.19924e-07	intronic	CRV2G00019354	CRV2G00019354	Protein of unknown function
unitig_785:36029	1.3111e-06	3.71851e-07	3.21639e-07	exonic	CRV2G00019354	CRV2G00019354	Protein of unknown function
unitig_785:36046	1.3111e-06	3.73824e-07	3.23346e-07	exonic	CRV2G00019354	CRV2G00019354	Protein of unknown function
unitig_785:36160	1.3111e-06	3.75789e-07	3.25046e-07	exonic	CRV2G00019354	CRV2G00019354	Protein of unknown function
unitig_785:36169	1.3111e-06	3.77746e-07	3.26739e-07	exonic	CRV2G00019354	CRV2G00019354	Protein of unknown function
unitig_785:36271	1.3111e-06	3.79694e-07	3.28426e-07	upstream;downstream	CRV2G00019355(dist=5);CRV2G00019354(dist=6)	CRV2G00019355	Protein of unknown function
unitig_785:36291	1.3111e-06	3.81635e-07	3.30105e-07	splicing	CRV2G00019355(CRV2T00019355_1:exon1:c.14+2T>C)	CRV2G00019355	Protein of unknown function
unitig_785:36335	1.3111e-06	3.83567e-07	3.31777e-07	intronic	CRV2G00019355	CRV2G00019355	Protein of unknown function
unitig_785:36450	1.3111e-06	3.85491e-07	3.33442e-07	exonic	CRV2G00019355	CRV2G00019355	Protein of unknown function
unitig_785:36478	1.3111e-06	3.87408e-07	3.351e-07	exonic	CRV2G00019355	CRV2G00019355	Protein of unknown function
unitig_785:36614	1.3111e-06	3.89316e-07	3.36752e-07	exonic	CRV2G00019355	CRV2G00019355	Protein of unknown function
unitig_785:36649	1.3111e-06	3.91217e-07	3.38396e-07	exonic	CRV2G00019355	CRV2G00019355	Protein of unknown function
unitig_785:36674	1.3111e-06	3.9311e-07	3.40034e-07	exonic	CRV2G00019355	CRV2G00019355	Protein of unknown function
unitig_785:36695	1.3111e-06	3.94995e-07	3.41665e-07	exonic	CRV2G00019355	CRV2G00019355	Protein of unknown function
unitig_785:36767	1.3111e-06	3.96872e-07	3.43289e-07	exonic	CRV2G00019355	CRV2G00019355	Protein of unknown function
unitig_785:36803	1.3111e-06	3.98741e-07	3.44907e-07	exonic	CRV2G00019355	CRV2G00019355	Protein of unknown function
unitig_785:36830	1.3111e-06	4.00603e-07	3.46518e-07	exonic	CRV2G00019355	CRV2G00019355	Protein of unknown function
unitig_785:36848	1.3111e-06	4.02458e-07	3.48123e-07	exonic	CRV2G00019355	CRV2G00019355	Protein of unknown function
unitig_785:36853	1.3111e-06	4.04305e-07	3.49721e-07	exonic	CRV2G00019355	CRV2G00019355	Protein of unknown function
unitig_785:36940	1.3111e-06	4.06144e-07	3.51313e-07	downstream	CRV2G00019354,CRV2G00019355(dist=35)	CRV2G00019354	Protein of unknown function
unitig_785:37524	1.3111e-06	4.07976e-07	3.52898e-07	downstream	CRV2G00019355(dist=619)	CRV2G00019355	Protein of unknown function
unitig_785:38078	1.3111e-06	4.098e-07	3.54477e-07	intergenic	CRV2G00019355(dist=1173),CRV2G00019356(dist=17522)	CRV2G00019355	Protein of unknown function
unitig_785:38142	1.3111e-06	4.11617e-07	3.56049e-07	intergenic	CRV2G00019355(dist=1237),CRV2G00019356(dist=17458)	CRV2G00019355	Protein of unknown function
unitig_785:38156	1.3111e-06	4.13427e-07	3.57615e-07	intergenic	CRV2G00019355(dist=1251),CRV2G00019356(dist=17444)	CRV2G00019355	Protein of unknown function
unitig_904:11252	1.59871e-06	4.15807e-07	3.59801e-07	intergenic	NONE(dist=NONE),NONE(dist=NONE)		NA
unitig_904:11289	1.59871e-06	4.18178e-07	3.61979e-07	intergenic	NONE(dist=NONE),NONE(dist=NONE)		NA
unitig_960:11476	1.59871e-06	4.20539e-07	3.64147e-07	intergenic	NONE(dist=NONE),NONE(dist=NONE)		NA
scf_014:1003832	1.82304e-06	4.23338e-07	3.66471e-07	intergenic	CRV2G00012294(dist=4949),CRV2G00012295(dist=8818)	CRV2G00012294	Protein of unknown function
unitig_1016:13858	2.12123e-06	4.26721e-07	3.72396e-07	intergenic	NONE(dist=NONE),CRV2G00013765(dist=5855)	CRV2G00013765	Similar to ANK2 Ankyrin-2 (Homo sapiens)
unitig_1:432954	2.25009e-06	4.30346e-07	3.69421e-07	intergenic	CRV2G00013600(dist=3672),CRV2G00013601(dist=36931)	CRV2G00013600	Similar to paxP Cytochrome P450 monooxygenase paxP (Penicillium paxilli)
unitig_818:38276	2.38849e-06	4.34231e-07	3.78693e-07	upstream	CRV2G00017594(dist=48)	CRV2G00017594	Protein of unknown function
scf_003:2791459	2.38849e-06	4.38101e-07	3.81883e-07	upstream	CRV2G00007771(dist=573)	CRV2G00007771	Similar to Kinesin light chain (Doryteuthis pealeii)
scf_003:2793480	2.38849e-06	4.41955e-07	3.8506e-07	downstream	CRV2G00007771(dist=120)	CRV2G00007771	Similar to Kinesin light chain (Doryteuthis pealeii)
unitig_115:14423	2.47271e-06	4.45961e-07	3.75491e-07	exonic	CRV2G00021181	CRV2G00021181	Protein of unknown function
scf_022:3435351	2.58791e-06	4.50177e-07	3.92011e-07	intergenic	CRV2G00005838(dist=12204),CRV2G00005839(dist=25245)	CRV2G00005838	Protein of unknown function
unitig_394:12083	2.71792e-06	4.54632e-07	3.88494e-07	intergenic	CRV2G00021055(dist=10801),CRV2G00021056(dist=2515)	CRV2G00021055	Protein of unknown function
unitig_170:10418	3.34794e-06	4.60305e-07	3.96734e-07	intergenic	NONE(dist=NONE),CRV2G00019604(dist=2915)	CRV2G00019604	Protein of unknown function
unitig_693:25261	4.23408e-06	4.67691e-07	4.03146e-07	upstream	CRV2G00019704(dist=237)	CRV2G00019704	Protein of unknown function
unitig_41:239024	4.49619e-06	4.75559e-07	4.24578e-07	intergenic	CRV2G00016392(dist=32532),CRV2G00016393(dist=3375)	CRV2G00016392	Similar to ARB_01230 Kelch repeat-containing protein ARB_01230 (Arthroderma benhamiae (strain ATCC MYA-4681 / CBS 112371))
unitig_843:13533	4.62332e-06	4.83644e-07	4.16849e-07	intergenic	NONE(dist=NONE),NONE(dist=NONE)		NA
scf_024:23411	4.70361e-06	4.91854e-07	4.09942e-07	intergenic	CRV2G00013073(dist=6621),CRV2G00013074(dist=1883)	CRV2G00013073	Protein of unknown function
unitig_612:73930	5.22595e-06	5.01046e-07	4.55708e-07	downstream	CRV2G00019501(dist=533)	CRV2G00019501	Similar to atE Cytochrome P450 monooxygenase atE (Aspergillus terreus (strain NIH 2624 / FGSC A1156))
unitig_742:6156	5.3049e-06	5.10356e-07	4.3235e-07	downstream	CRV2G00021337(dist=473)	CRV2G00021337	Similar to man9 Beta-mannosidase B (Thielavia heterothallica)
unitig_181:4458	5.81359e-06	5.20614e-07	4.40099e-07	intergenic	CRV2G00021960(dist=1203),CRV2G00021961(dist=3631)	CRV2G00021960	Protein of unknown function
unitig_181:4463	5.81359e-06	5.30832e-07	4.47818e-07	intergenic	CRV2G00021960(dist=1208),CRV2G00021961(dist=3626)	CRV2G00021960	Protein of unknown function
unitig_345:6959	5.95793e-06	5.41289e-07	4.63861e-07	upstream	CRV2G00021784,CRV2G00021785(dist=197)	CRV2G00021784	Protein of unknown function
unitig_152:94108	6.13101e-06	5.52038e-07	4.73749e-07	intergenic	CRV2G00019481(dist=26846),NONE(dist=NONE)	CRV2G00019481	Similar to ANK1 Ankyrin-1 (Homo sapiens)
unitig_785:43101	8.02131e-06	5.66375e-07	4.85593e-07	intergenic	CRV2G00019355(dist=6196),CRV2G00019356(dist=12499)	CRV2G00019355	Protein of unknown function
unitig_785:43442	8.02131e-06	5.80656e-07	4.97392e-07	intergenic	CRV2G00019355(dist=6537),CRV2G00019356(dist=12158)	CRV2G00019355	Protein of unknown function
scf_022:3435952	8.02131e-06	5.94883e-07	5.09145e-07	intergenic	CRV2G00005838(dist=12805),CRV2G00005839(dist=24644)	CRV2G00005838	Protein of unknown function
unitig_1016:872241	8.95879e-06	6.10845e-07	5.21235e-07	intergenic	CRV2G00014077(dist=15812),NONE(dist=NONE)	CRV2G00014077	Similar to tsaC1 4-formylbenzenesulfonate dehydrogenase TsaC1/TsaC2 (Comamonas testosteroni)
unitig_111:282377	8.96326e-06	6.26754e-07	5.34587e-07	intergenic	CRV2G00016026(dist=8878),CRV2G00016027(dist=3239)	CRV2G00016026	Protein of unknown function
unitig_688:8021	1.03765e-05	6.4529e-07	5.50137e-07	exonic	CRV2G00022203	CRV2G00022203	Protein of unknown function
scf_014:1009214	1.18956e-05	6.66638e-07	6.54791e-07	intergenic	CRV2G00012294(dist=10331),CRV2G00012295(dist=3436)	CRV2G00012294	Protein of unknown function
scf_014:978485	1.18956e-05	6.87905e-07	5.67745e-07	intergenic	CRV2G00012293(dist=10482),CRV2G00012294(dist=20008)	CRV2G00012293	Protein of unknown function
scf_014:1009184	1.18956e-05	7.09091e-07	5.85286e-07	intergenic	CRV2G00012294(dist=10301),CRV2G00012295(dist=3466)	CRV2G00012294	Protein of unknown function
scf_014:1009201	1.18956e-05	7.30198e-07	6.02761e-07	intergenic	CRV2G00012294(dist=10318),CRV2G00012295(dist=3449)	CRV2G00012294	Protein of unknown function
scf_014:1009248	1.18956e-05	7.51225e-07	6.2017e-07	intergenic	CRV2G00012294(dist=10365),CRV2G00012295(dist=3402)	CRV2G00012294	Protein of unknown function
scf_014:1009326	1.18956e-05	7.72173e-07	6.37513e-07	intergenic	CRV2G00012294(dist=10443),CRV2G00012295(dist=3324)	CRV2G00012294	Protein of unknown function
unitig_380:13639	1.33063e-05	7.95689e-07	6.74851e-07	intergenic	NONE(dist=NONE),CRV2G00019856(dist=3257)	CRV2G00019856	Protein of unknown function
unitig_170:7351	1.41022e-05	8.20608e-07	6.95182e-07	intergenic	NONE(dist=NONE),CRV2G00019604(dist=5982)	CRV2G00019604	Protein of unknown function
unitig_1016:9949	1.44738e-05	8.46128e-07	7.16423e-07	intergenic	NONE(dist=NONE),CRV2G00013765(dist=9764)	CRV2G00013765	Similar to ANK2 Ankyrin-2 (Homo sapiens)
unitig_394:12105	1.54279e-05	8.73333e-07	7.39243e-07	intergenic	CRV2G00021055(dist=10823),CRV2G00021056(dist=2493)	CRV2G00021055	Protein of unknown function
unitig_41:227819	1.63044e-05	9.02068e-07	7.87796e-07	intergenic	CRV2G00016392(dist=21327),CRV2G00016393(dist=14580)	CRV2G00016392	Similar to ARB_01230 Kelch repeat-containing protein ARB_01230 (Arthroderma benhamiae (strain ATCC MYA-4681 / CBS 112371))
unitig_345:6969	1.77956e-05	9.33469e-07	7.63472e-07	upstream	CRV2G00021784,CRV2G00021785(dist=187)	CRV2G00021784	Protein of unknown function
unitig_640:12141	1.91119e-05	9.67195e-07	8.15112e-07	exonic	CRV2G00022020	CRV2G00022020	Protein of unknown function
unitig_399:11973	2.12675e-05	1.00479e-06	8.45514e-07	downstream	CRV2G00020470(dist=781)	CRV2G00020470	Similar to MM_0045 Putative ankyrin repeat protein MM_0045 (Methanosarcina mazei (strain ATCC BAA-159 / DSM 3647 / Goe1 / Go1 / JCM 11833 / OCM 88))
scf_005:4836479	2.19595e-05	1.04352e-06	8.76452e-07	intergenic	CRV2G00003334(dist=15802),CRV2G00003335(dist=3557)	CRV2G00003334	Protein of unknown function
scf_005:4836491	2.19595e-05	1.08211e-06	9.07275e-07	intergenic	CRV2G00003334(dist=15814),CRV2G00003335(dist=3545)	CRV2G00003334	Protein of unknown function
unitig_192:8705	2.26689e-05	1.12187e-06	1.00628e-06	upstream	CRV2G00022109,CRV2G00022110(dist=489)	CRV2G00022109	Protein of unknown function
unitig_192:8713	2.26689e-05	1.16148e-06	1.03941e-06	upstream	CRV2G00022109,CRV2G00022110(dist=481)	CRV2G00022109	Protein of unknown function
unitig_192:8733	2.26689e-05	1.20094e-06	1.07243e-06	upstream	CRV2G00022109,CRV2G00022110(dist=461)	CRV2G00022109	Protein of unknown function
scf_022:3437015	2.26689e-05	1.24026e-06	1.10532e-06	intergenic	CRV2G00005838(dist=13868),CRV2G00005839(dist=23581)	CRV2G00005838	Protein of unknown function
unitig_687:108619	2.4266e-05	1.28235e-06	9.399e-07	intergenic	CRV2G00019213(dist=12748),CRV2G00019214(dist=7922)	CRV2G00019213	Protein of unknown function
unitig_818:286970	2.48174e-05	1.3253e-06	9.73025e-07	intergenic	CRV2G00017649(dist=4309),CRV2G00017650(dist=1129)	CRV2G00017649	Protein of unknown function
unitig_601:88072	2.85302e-05	1.37485e-06	1.14851e-06	intergenic	CRV2G00019351(dist=2519),NONE(dist=NONE)	CRV2G00019351	Protein of unknown function
unitig_170:8470	3.36972e-05	1.43362e-06	1.24867e-06	intergenic	NONE(dist=NONE),CRV2G00019604(dist=4863)	CRV2G00019604	Protein of unknown function
unitig_95:1988	3.47679e-05	1.49412e-06	1.19806e-06	upstream	CRV2G00021530,CRV2G00021531(dist=45)	CRV2G00021530	Protein of unknown function
unitig_795:9917	3.9034e-05	1.56213e-06	1.30407e-06	intergenic	CRV2G00019662(dist=8835),CRV2G00019663(dist=3269)	CRV2G00019662	Protein of unknown function
unitig_625:2789	4.10778e-05	1.63358e-06	1.60815e-06	upstream	CRV2G00017673(dist=402)	CRV2G00017673	Similar to BQ2027_MB1310 Uncharacterized GMC-type oxidoreductase Mb1310 (Mycobacterium bovis (strain ATCC BAA-935 / AF2122/97))
unitig_502:11127	4.39788e-05	1.71002e-06	1.86232e-06	intergenic	NONE(dist=NONE),NONE(dist=NONE)		NA
unitig_389:9655	4.48226e-05	1.7877e-06	1.36377e-06	upstream	CRV2G00021495(dist=567)	CRV2G00021495	Protein of unknown function
unitig_382:1431	4.48628e-05	1.86517e-06	1.54593e-06	intergenic	NONE(dist=NONE),CRV2G00021161(dist=1779)	CRV2G00021161	Protein of unknown function
unitig_196:46529	4.52608e-05	1.94308e-06	1.42425e-06	upstream	CRV2G00019383(dist=845)	CRV2G00019383	Protein of unknown function
unitig_196:46543	4.52608e-05	2.02071e-06	1.48453e-06	upstream	CRV2G00019383(dist=831)	CRV2G00019383	Protein of unknown function
scf_014:998590	4.53862e-05	2.09829e-06	1.67186e-06	intronic	CRV2G00012294	CRV2G00012294	Protein of unknown function
scf_014:998612	4.53862e-05	2.17559e-06	1.73534e-06	intronic	CRV2G00012294	CRV2G00012294	Protein of unknown function
unitig_464:5014	4.7589e-05	2.25654e-06	1.79889e-06	upstream	CRV2G00021614(dist=704)	CRV2G00021614	Protein of unknown function
unitig_256:15670	5.4999e-05	2.35039e-06	1.93367e-06	intergenic	NONE(dist=NONE),NONE(dist=NONE)		NA
unitig_352:11718	5.98817e-05	2.45257e-06	2.01818e-06	intergenic	NONE(dist=NONE),NONE(dist=NONE)		NA
unitig_818:50019	6.17212e-05	2.55766e-06	2.10272e-06	exonic	CRV2G00017597	CRV2G00017597	Similar to NPHP3 Nephrocystin-3 (Homo sapiens)
scf_014:971557	6.57598e-05	2.66952e-06	2.19403e-06	intergenic	CRV2G00012293(dist=3554),CRV2G00012294(dist=26936)	CRV2G00012293	Protein of unknown function
scf_014:971583	6.57598e-05	2.78099e-06	2.28501e-06	intergenic	CRV2G00012293(dist=3580),CRV2G00012294(dist=26910)	CRV2G00012293	Protein of unknown function
scf_014:971590	6.57598e-05	2.89206e-06	2.37568e-06	intergenic	CRV2G00012293(dist=3587),CRV2G00012294(dist=26903)	CRV2G00012293	Protein of unknown function
scf_014:971613	6.57598e-05	3.00274e-06	2.46602e-06	intergenic	CRV2G00012293(dist=3610),CRV2G00012294(dist=26880)	CRV2G00012293	Protein of unknown function
unitig_357:7767	6.62839e-05	3.11396e-06	2.55955e-06	intergenic	CRV2G00021432(dist=4011),NONE(dist=NONE)	CRV2G00021432	Protein of unknown function
unitig_823:637846	6.91609e-05	3.22983e-06	2.75715e-06	intergenic	CRV2G00015724(dist=12549),NONE(dist=NONE)	CRV2G00015724	Similar to FUS6 Efflux pump FUS6 (Gibberella moniliformis (strain M3125 / FGSC 7600))
unitig_1:430953	7.13825e-05	3.34919e-06	2.65514e-06	intergenic	CRV2G00013600(dist=1671),CRV2G00013601(dist=38932)	CRV2G00013600	Similar to paxP Cytochrome P450 monooxygenase paxP (Penicillium paxilli)
scf_014:988034	7.89971e-05	3.48144e-06	2.86493e-06	intergenic	CRV2G00012293(dist=20031),CRV2G00012294(dist=10459)	CRV2G00012293	Protein of unknown function
unitig_261:114272	8.96752e-05	3.63186e-06	2.98895e-06	downstream	CRV2G00018997,CRV2G00018998(dist=816)	CRV2G00018997	Protein of unknown function
unitig_209:12674	0.000103409	3.80569e-06	3.28492e-06	exonic	CRV2G00021328	CRV2G00021328	Similar to SPBC1683.12 Uncharacterized transporter C1683.12 (Schizosaccharomyces pombe (strain 972 / ATCC 24843))
unitig_382:13154	0.000104479	3.98078e-06	3.13377e-06	intergenic	CRV2G00021161(dist=9259),NONE(dist=NONE)	CRV2G00021161	Protein of unknown function
scf_014:970471	0.000113544	4.17099e-06	3.43948e-06	intergenic	CRV2G00012293(dist=2468),CRV2G00012294(dist=28022)	CRV2G00012293	Protein of unknown function
scf_014:991666	0.000113544	4.36055e-06	3.59349e-06	intergenic	CRV2G00012293(dist=23663),CRV2G00012294(dist=6827)	CRV2G00012293	Protein of unknown function
unitig_200:28628	0.000113647	4.54962e-06	3.90453e-06	intergenic	CRV2G00019727(dist=3115),CRV2G00019728(dist=2301)	CRV2G00019727	Protein of unknown function
unitig_502:11457	0.000115565	4.74136e-06	3.7485e-06	intergenic	NONE(dist=NONE),NONE(dist=NONE)		NA
unitig_785:41687	0.000123381	4.94591e-06	4.74786e-06	intergenic	CRV2G00019355(dist=4782),CRV2G00019356(dist=13913)	CRV2G00019355	Protein of unknown function
unitig_785:41708	0.000123381	5.14976e-06	4.9263e-06	intergenic	CRV2G00019355(dist=4803),CRV2G00019356(dist=13892)	CRV2G00019355	Protein of unknown function
unitig_785:41722	0.000123381	5.3529e-06	5.10414e-06	intergenic	CRV2G00019355(dist=4817),CRV2G00019356(dist=13878)	CRV2G00019355	Protein of unknown function
unitig_785:41754	0.000123381	5.55535e-06	5.28137e-06	intergenic	CRV2G00019355(dist=4849),CRV2G00019356(dist=13846)	CRV2G00019355	Protein of unknown function
unitig_785:41767	0.000123381	5.75711e-06	5.458e-06	intergenic	CRV2G00019355(dist=4862),CRV2G00019356(dist=13833)	CRV2G00019355	Protein of unknown function
unitig_785:41773	0.000123381	5.95818e-06	5.63403e-06	intergenic	CRV2G00019355(dist=4868),CRV2G00019356(dist=13827)	CRV2G00019355	Protein of unknown function
unitig_785:41783	0.000123381	6.15856e-06	5.80946e-06	intergenic	CRV2G00019355(dist=4878),CRV2G00019356(dist=13817)	CRV2G00019355	Protein of unknown function
unitig_785:41791	0.000123381	6.35825e-06	5.9843e-06	intergenic	CRV2G00019355(dist=4886),CRV2G00019356(dist=13809)	CRV2G00019355	Protein of unknown function
unitig_196:46483	0.000127325	6.56398e-06	4.06452e-06	upstream	CRV2G00019383(dist=891)	CRV2G00019383	Protein of unknown function
scf_014:997493	0.000127649	6.76956e-06	6.17567e-06	intergenic	CRV2G00012293(dist=29490),CRV2G00012294(dist=1000)	CRV2G00012293	Protein of unknown function
scf_025:9408	0.000128231	6.97542e-06	4.22677e-06	intergenic	NONE(dist=NONE),CRV2G00012490(dist=3355)	CRV2G00012490	Protein of unknown function
unitig_181:4485	0.000139692	7.19999e-06	4.3949e-06	intergenic	CRV2G00021960(dist=1230),CRV2G00021961(dist=3604)	CRV2G00021960	Protein of unknown function
unitig_297:7079	0.000143543	7.43029e-06	4.5688e-06	intergenic	NONE(dist=NONE),NONE(dist=NONE)		NA
unitig_4:5746	0.000170528	7.70533e-06	6.38056e-06	intergenic	NONE(dist=NONE),NONE(dist=NONE)		NA
unitig_935:15323	0.000176386	7.98931e-06	9.66045e-06	upstream;downstream	CRV2G00020414(dist=65);CRV2G00020415,CRV2G00020416,CRV2G00020417(dist=83)	CRV2G00020414	NA
unitig_626:392817	0.000184572	8.28608e-06	6.83747e-06	intergenic	CRV2G00017143(dist=19423),CRV2G00017144(dist=29396)	CRV2G00017143	Protein of unknown function
unitig_727:15867	0.000188211	8.58797e-06	8.60369e-06	upstream	CRV2G00020355(dist=355)	CRV2G00020355	Protein of unknown function
unitig_327:1005	0.000189762	8.89144e-06	6.60161e-06	intergenic	NONE(dist=NONE),CRV2G00020889(dist=7128)	CRV2G00020889	Protein of unknown function
unitig_612:73807	0.000193733	9.20054e-06	8.85657e-06	downstream	CRV2G00019501(dist=656)	CRV2G00019501	Similar to atE Cytochrome P450 monooxygenase atE (Aspergillus terreus (strain NIH 2624 / FGSC A1156))
unitig_785:31323	0.000200342	9.51965e-06	7.09222e-06	downstream	CRV2G00019353(dist=582)	CRV2G00019353	Protein of unknown function
unitig_785:31435	0.000200342	9.83768e-06	7.34612e-06	downstream	CRV2G00019353(dist=470)	CRV2G00019353	Protein of unknown function
unitig_785:31453	0.000200342	1.01547e-05	7.59917e-06	downstream	CRV2G00019353(dist=452)	CRV2G00019353	Protein of unknown function
unitig_785:31732	0.000200342	1.04706e-05	7.85138e-06	downstream	CRV2G00019353(dist=173)	CRV2G00019353	Protein of unknown function
unitig_785:32172	0.000200342	1.07855e-05	8.10275e-06	exonic	CRV2G00019353	CRV2G00019353	Protein of unknown function
unitig_785:32225	0.000200342	1.10993e-05	8.35328e-06	intronic	CRV2G00019353	CRV2G00019353	Protein of unknown function
scf_003:3166082	0.000224464	1.1452e-05	9.39285e-06	intergenic	CRV2G00007904(dist=13371),NONE(dist=NONE)	CRV2G00007904	Protein of unknown function
unitig_30:8303	0.000227096	1.18078e-05	1.18231e-05	UTR5	CRV2G00020655(CRV2T00020655_1:c.-293T>A)	CRV2G00020655	Protein of unknown function
unitig_213:1952	0.00023227	1.2171e-05	9.95189e-06	intergenic	NONE(dist=NONE),NONE(dist=NONE)		NA
unitig_641:2417	0.000235668	1.25386e-05	9.1251e-06	exonic	CRV2G00022270	CRV2G00022270	Similar to yanB Decarboxylase yanB (Aspergillus niger (strain ATCC 1015 / CBS 113.46 / FGSC A1144 / LSHB Ac4 / NCTC 3858a / NRRL 328 / USDA 3528.7))
scf_014:979680	0.000247773	1.29249e-05	1.14938e-05	intergenic	CRV2G00012293(dist=11677),CRV2G00012294(dist=18813)	CRV2G00012293	Protein of unknown function
scf_003:401779	0.00025223	1.33172e-05	1.05485e-05	intergenic	CRV2G00007051(dist=6014),CRV2G00007052(dist=58501)	CRV2G00007051	Protein of unknown function
unitig_153:13555	0.00025939	1.37199e-05	1.11718e-05	exonic	CRV2G00021308	CRV2G00021308	Protein of unknown function
unitig_141:4145	0.000259813	1.4122e-05	1.02473e-05	intergenic	CRV2G00021746(dist=2137),CRV2G00021747(dist=6373)	CRV2G00021746	Protein of unknown function
unitig_737:1720449	0.000267521	1.45354e-05	1.08552e-05	intergenic	CRV2G00011913(dist=23446),CRV2G00011914(dist=8439)	CRV2G00011913	Protein of unknown function
unitig_821:2378042	0.000282736	1.49722e-05	1.25401e-05	upstream;downstream	CRV2G00008669(dist=162);CRV2G00008670(dist=162)	CRV2G00008669	Protein of unknown function
unitig_284:9499	0.000290385	1.542e-05	1.21766e-05	UTR3	CRV2G00020539(CRV2T00020539_1:c.*381C>T)	CRV2G00020539	Protein of unknown function
unitig_228:219081	0.000315526	1.59072e-05	1.29056e-05	intergenic	CRV2G00018591(dist=5657),CRV2G00018592(dist=8483)	CRV2G00018591	Protein of unknown function
unitig_59:324	0.00032123	1.64021e-05	1.80386e-05	intergenic	NONE(dist=NONE),NONE(dist=NONE)		NA
scf_014:972864	0.000326378	1.69037e-05	1.52802e-05	intergenic	CRV2G00012293(dist=4861),CRV2G00012294(dist=25629)	CRV2G00012293	Protein of unknown function
scf_014:973786	0.000326378	1.74036e-05	1.56777e-05	intergenic	CRV2G00012293(dist=5783),CRV2G00012294(dist=24707)	CRV2G00012293	Protein of unknown function
scf_014:975564	0.000326378	1.7902e-05	1.60739e-05	intergenic	CRV2G00012293(dist=7561),CRV2G00012294(dist=22929)	CRV2G00012293	Protein of unknown function
scf_014:976070	0.000326378	1.83987e-05	1.64689e-05	intergenic	CRV2G00012293(dist=8067),CRV2G00012294(dist=22423)	CRV2G00012293	Protein of unknown function
scf_014:976091	0.000326378	1.88938e-05	1.68626e-05	intergenic	CRV2G00012293(dist=8088),CRV2G00012294(dist=22402)	CRV2G00012293	Protein of unknown function
scf_014:976154	0.000326378	1.93874e-05	1.7255e-05	intergenic	CRV2G00012293(dist=8151),CRV2G00012294(dist=22339)	CRV2G00012293	Protein of unknown function
scf_014:1009023	0.000326378	1.98794e-05	1.76462e-05	intergenic	CRV2G00012294(dist=10140),CRV2G00012295(dist=3627)	CRV2G00012294	Protein of unknown function
unitig_196:73783	0.000335157	2.03838e-05	1.44813e-05	intronic	CRV2G00019392	CRV2G00019392	Similar to pnbA Para-nitrobenzyl esterase (Bacillus subtilis (strain 168))
unitig_196:73868	0.000335157	2.08866e-05	1.48814e-05	exonic	CRV2G00019392	CRV2G00019392	Similar to pnbA Para-nitrobenzyl esterase (Bacillus subtilis (strain 168))
unitig_302:5224	0.000335899	2.13891e-05	1.92559e-05	upstream;downstream	CRV2G00020964(dist=371);CRV2G00020965(dist=885)	CRV2G00020964	Similar to roqM FAD-dependent monooxygenase roqM (Penicillium rubens (strain ATCC 28089 / DSM 1075 / NRRL 1951 / Wisconsin 54-1255))
unitig_196:46880	0.000337607	2.18926e-05	1.32941e-05	upstream	CRV2G00019383(dist=494)	CRV2G00019383	Protein of unknown function
unitig_196:46886	0.000337607	2.23945e-05	1.36813e-05	upstream	CRV2G00019383(dist=488)	CRV2G00019383	Protein of unknown function
unitig_337:1311	0.000360158	2.29307e-05	1.408e-05	exonic	CRV2G00021797	CRV2G00021797	Similar to fcyB Purine-cytosine permease fcyB (Emericella nidulans (strain FGSC A4 / ATCC 38163 / CBS 112.46 / NRRL 194 / M139))
unitig_688:8516	0.000376017	2.34902e-05	1.84413e-05	exonic	CRV2G00022203	CRV2G00022203	Protein of unknown function
unitig_688:8889	0.000376017	2.4048e-05	1.88427e-05	upstream	CRV2G00022203(dist=305)	CRV2G00022203	Protein of unknown function
unitig_399:17617	0.000379265	2.46092e-05	1.97038e-05	intergenic	CRV2G00020470(dist=4080),NONE(dist=NONE)	CRV2G00020470	Similar to MM_0045 Putative ankyrin repeat protein MM_0045 (Methanosarcina mazei (strain ATCC BAA-159 / DSM 3647 / Goe1 / Go1 / JCM 11833 / OCM 88))
unitig_101:16659	0.00039504	2.51935e-05	2.01604e-05	UTR3	CRV2G00020559(CRV2T00020559_1:c.*644G>A)	CRV2G00020559	Protein of unknown function
unitig_55:9750	0.00040034	2.57842e-05	2.21403e-05	exonic	CRV2G00021189	CRV2G00021189	Similar to SPAC1002.16c Uncharacterized transporter C1002.16c (Schizosaccharomyces pombe (strain 972 / ATCC 24843))
unitig_593:11949	0.000417345	2.63999e-05	2.06492e-05	downstream	CRV2G00021416(dist=336)	CRV2G00021416	Protein of unknown function
unitig_593:11999	0.000417345	2.70136e-05	2.11364e-05	downstream	CRV2G00021416(dist=286)	CRV2G00021416	Protein of unknown function
scf_003:2882910	0.000455331	2.7685e-05	2.1623e-05	exonic	CRV2G00007808	CRV2G00007808	Protein of unknown function
unitig_693:21514	0.00045838	2.8359e-05	2.26807e-05	exonic	CRV2G00019702	CRV2G00019702	Similar to ftmP450-2 Fumitremorgin C synthase (Neosartorya fumigata (strain ATCC MYA-4609 / Af293 / CBS 101355 / FGSC A1100))
unitig_981:940	0.000479688	2.90642e-05	2.32304e-05	intergenic	NONE(dist=NONE),CRV2G00020891(dist=5038)	CRV2G00020891	NA
unitig_593:12319	0.000508559	2.98122e-05	2.3814e-05	UTR3	CRV2G00021416(CRV2T00021416_1:c.*93C>T)	CRV2G00021416	Protein of unknown function
unitig_226:6929	0.000529298	3.05902e-05	2.69635e-05	intergenic	NONE(dist=NONE),NONE(dist=NONE)		NA
unitig_823:635055	0.000543213	3.13875e-05	2.56888e-05	intergenic	CRV2G00015724(dist=9758),NONE(dist=NONE)	CRV2G00015724	Similar to FUS6 Efflux pump FUS6 (Gibberella moniliformis (strain M3125 / FGSC 7600))
unitig_823:635091	0.000543213	3.21822e-05	2.63242e-05	intergenic	CRV2G00015724(dist=9794),NONE(dist=NONE)	CRV2G00015724	Similar to FUS6 Efflux pump FUS6 (Gibberella moniliformis (strain M3125 / FGSC 7600))
unitig_41:224044	0.000547324	3.29809e-05	2.44337e-05	intergenic	CRV2G00016392(dist=17552),CRV2G00016393(dist=18355)	CRV2G00016392	Similar to ARB_01230 Kelch repeat-containing protein ARB_01230 (Arthroderma benhamiae (strain ATCC MYA-4681 / CBS 112371))
unitig_41:224060	0.000547324	3.37771e-05	2.50515e-05	intergenic	CRV2G00016392(dist=17568),CRV2G00016393(dist=18339)	CRV2G00016392	Similar to ARB_01230 Kelch repeat-containing protein ARB_01230 (Arthroderma benhamiae (strain ATCC MYA-4681 / CBS 112371))
unitig_256:5008	0.000597883	3.4649e-05	2.76047e-05	intergenic	NONE(dist=NONE),NONE(dist=NONE)		NA
unitig_59:1379	0.000603242	3.55264e-05	2.82818e-05	intergenic	NONE(dist=NONE),NONE(dist=NONE)		NA
unitig_114:737071	0.000606725	3.64066e-05	3.50469e-05	intergenic	CRV2G00014625(dist=11123),NONE(dist=NONE)	CRV2G00014625	Protein of unknown function
unitig_41:223018	0.000624015	3.73106e-05	2.89628e-05	intergenic	CRV2G00016392(dist=16526),CRV2G00016393(dist=19381)	CRV2G00016392	Similar to ARB_01230 Kelch repeat-containing protein ARB_01230 (Arthroderma benhamiae (strain ATCC MYA-4681 / CBS 112371))
unitig_41:223327	0.000624015	3.82118e-05	2.96418e-05	intergenic	CRV2G00016392(dist=16835),CRV2G00016393(dist=19072)	CRV2G00016392	Similar to ARB_01230 Kelch repeat-containing protein ARB_01230 (Arthroderma benhamiae (strain ATCC MYA-4681 / CBS 112371))
unitig_201:11673	0.000625351	3.91123e-05	3.42394e-05	upstream	CRV2G00022125(dist=222)	CRV2G00022125	Protein of unknown function
unitig_41:229513	0.000641024	4.00341e-05	3.03508e-05	intergenic	CRV2G00016392(dist=23021),CRV2G00016393(dist=12886)	CRV2G00016392	Similar to ARB_01230 Kelch repeat-containing protein ARB_01230 (Arthroderma benhamiae (strain ATCC MYA-4681 / CBS 112371))
unitig_611:5703	0.000651281	4.09687e-05	3.10843e-05	intergenic	NONE(dist=NONE),NONE(dist=NONE)		NA
unitig_393:9947	0.000669525	4.19284e-05	3.26321e-05	upstream	CRV2G00020452,CRV2G00020453(dist=77)	CRV2G00020452	Protein of unknown function
unitig_582:17914	0.000701249	4.29334e-05	3.34335e-05	exonic	CRV2G00020371,CRV2G00020372	CRV2G00020371	Similar to adh Alcohol dehydrogenase (Geobacillus stearothermophilus)
unitig_41:223843	0.000703113	4.39383e-05	3.18482e-05	intergenic	CRV2G00016392(dist=17351),CRV2G00016393(dist=18556)	CRV2G00016392	Similar to ARB_01230 Kelch repeat-containing protein ARB_01230 (Arthroderma benhamiae (strain ATCC MYA-4681 / CBS 112371))
unitig_664:7508	0.000750792	4.50125e-05	3.86439e-05	exonic	CRV2G00017432	CRV2G00017432	Protein of unknown function
unitig_785:10675	0.000780213	4.61281e-05	3.96167e-05	intergenic	NONE(dist=NONE),CRV2G00019352(dist=12574)	CRV2G00019352	Protein of unknown function
unitig_842:19210	0.000824817	4.7308e-05	3.68277e-05	exonic	CRV2G00020024	CRV2G00020024	Protein of unknown function
unitig_823:642655	0.000846619	4.85172e-05	3.59318e-05	intergenic	CRV2G00015724(dist=17358),NONE(dist=NONE)	CRV2G00015724	Similar to FUS6 Efflux pump FUS6 (Gibberella moniliformis (strain M3125 / FGSC 7600))
unitig_320:5207	0.00085788	4.97398e-05	3.77299e-05	exonic	CRV2G00021711	CRV2G00021711	Protein of unknown function
scf_003:2793603	0.000918659	5.10504e-05	4.06026e-05	upstream;downstream	CRV2G00007772(dist=910);CRV2G00007771(dist=243)	CRV2G00007772	Protein of unknown function
scf_003:2793842	0.000918659	5.2357e-05	4.15856e-05	upstream;downstream	CRV2G00007772(dist=671);CRV2G00007771(dist=482)	CRV2G00007772	Protein of unknown function
unitig_399:17674	0.00092641	5.36714e-05	4.76479e-05	intergenic	CRV2G00020470(dist=4137),NONE(dist=NONE)	CRV2G00020470	Similar to MM_0045 Putative ankyrin repeat protein MM_0045 (Methanosarcina mazei (strain ATCC BAA-159 / DSM 3647 / Goe1 / Go1 / JCM 11833 / OCM 88))
unitig_785:52173	0.000949738	5.50168e-05	4.66225e-05	intergenic	CRV2G00019355(dist=15268),CRV2G00019356(dist=3427)	CRV2G00019355	Protein of unknown function
unitig_135:1377	0.000965965	5.63826e-05	4.25804e-05	exonic	CRV2G00020607	CRV2G00020607	Protein of unknown function
scf_014:989745	0.000972977	5.77547e-05	4.87303e-05	intergenic	CRV2G00012293(dist=21742),CRV2G00012294(dist=8748)	CRV2G00012293	Protein of unknown function
unitig_196:46166	0.000977846	5.91301e-05	4.45833e-05	intergenic	CRV2G00019382(dist=9667),CRV2G00019383(dist=1208)	CRV2G00019382	Similar to FMP42 Protein FMP42 (Saccharomyces cerevisiae (strain ATCC 204508 / S288c))
scf_003:2881480	0.000986164	6.05137e-05	4.35752e-05	upstream;downstream	CRV2G00007806(dist=471);CRV2G00007807,CRV2G00007808(dist=95)	CRV2G00007806	Protein of unknown function
unitig_130:3948	0.000986451	6.18936e-05	4.56032e-05	upstream	CRV2G00021349(dist=295)	CRV2G00021349	Protein of unknown function
unitig_196:66244	0.00103588	6.3343e-05	4.98992e-05	downstream	CRV2G00019388(dist=896)	CRV2G00019388	Protein of unknown function
unitig_585:120047	0.00105428	6.48154e-05	5.45767e-05	intergenic	CRV2G00018139(dist=21686),CRV2G00018140(dist=10189)	CRV2G00018139	Protein of unknown function
unitig_196:14499	0.00108026	6.6322e-05	5.10658e-05	intergenic	CRV2G00019376(dist=3788),CRV2G00019377(dist=1207)	CRV2G00019376	Protein of unknown function
unitig_196:14505	0.00108026	6.78242e-05	5.22289e-05	intergenic	CRV2G00019376(dist=3794),CRV2G00019377(dist=1201)	CRV2G00019376	Protein of unknown function
unitig_320:4834	0.00114379	6.94158e-05	5.33972e-05	exonic	CRV2G00021711	CRV2G00021711	Protein of unknown function
scf_025:1589696	0.00115794	7.10237e-05	5.6944e-05	upstream;downstream	CRV2G00013069(dist=39);CRV2G00013068(dist=602)	CRV2G00013069	Protein of unknown function
unitig_57:3533	0.00118159	7.26617e-05	5.57594e-05	downstream	CRV2G00021043(dist=795)	CRV2G00021043	Protein of unknown function
unitig_196:47009	0.00119186	7.431e-05	5.81412e-05	upstream	CRV2G00019383(dist=365)	CRV2G00019383	Protein of unknown function
unitig_320:4896	0.00120542	7.59734e-05	6.05698e-05	exonic	CRV2G00021711	CRV2G00021711	Protein of unknown function
unitig_785:50636	0.0012069	7.76341e-05	6.72987e-05	intergenic	CRV2G00019355(dist=13731),CRV2G00019356(dist=4964)	CRV2G00019355	Protein of unknown function
unitig_643:98483	0.00121404	7.93004e-05	5.93568e-05	intergenic	CRV2G00019327(dist=39535),NONE(dist=NONE)	CRV2G00019327	Similar to betA Oxygen-dependent choline dehydrogenase (Burkholderia multivorans (strain ATCC 17616 / 249))
scf_003:3156974	0.00126551	8.10371e-05	6.32126e-05	intergenic	CRV2G00007904(dist=4263),NONE(dist=NONE)	CRV2G00007904	Protein of unknown function
unitig_324:2861	0.00132461	8.28552e-05	6.45507e-05	exonic	CRV2G00021358	CRV2G00021358	Protein of unknown function
unitig_818:228995	0.00135037	8.47056e-05	6.59101e-05	upstream;downstream	CRV2G00017634(dist=48);CRV2G00017633(dist=374)	CRV2G00017634	Protein of unknown function
unitig_914:35248	0.00135691	8.65601e-05	6.1879e-05	upstream	CRV2G00019817(dist=313)	CRV2G00019817	Protein of unknown function
unitig_41:223588	0.00140751	8.84829e-05	6.87606e-05	intergenic	CRV2G00016392(dist=17096),CRV2G00016393(dist=18811)	CRV2G00016392	Similar to ARB_01230 Kelch repeat-containing protein ARB_01230 (Arthroderma benhamiae (strain ATCC MYA-4681 / CBS 112371))
scf_022:3427893	0.00144316	9.04519e-05	7.48916e-05	intergenic	CRV2G00005838(dist=4746),CRV2G00005839(dist=32703)	CRV2G00005838	Protein of unknown function
unitig_35:10051	0.00146709	9.24499e-05	7.02706e-05	intergenic	CRV2G00020358(dist=4652),CRV2G00020359(dist=4036)	CRV2G00020358	Protein of unknown function
unitig_743:58984	0.00149543	9.44832e-05	7.17879e-05	intergenic	CRV2G00019106(dist=4216),CRV2G00019107(dist=1305)	CRV2G00019106	Similar to ydaD General stress protein 39 (Bacillus subtilis (strain 168))
unitig_1018:563063	0.00151538	9.65395e-05	7.64995e-05	intergenic	CRV2G00015919(dist=28759),NONE(dist=NONE)	CRV2G00015919	Similar to ANK1 Ankyrin-1 (Homo sapiens)
unitig_917:3412	0.00154217	9.86286e-05	9.46558e-05	intergenic	NONE(dist=NONE),NONE(dist=NONE)		NA
scf_003:414855	0.00155217	0.000100726	8.30226e-05	intergenic	CRV2G00007051(dist=19090),CRV2G00007052(dist=45425)	CRV2G00007051	Protein of unknown function
scf_014:975179	0.00155282	0.000102818	9.12841e-05	intergenic	CRV2G00012293(dist=7176),CRV2G00012294(dist=23314)	CRV2G00012293	Protein of unknown function
unitig_382:1460	0.00156312	0.00010492	8.6294e-05	intergenic	NONE(dist=NONE),CRV2G00021161(dist=1750)	CRV2G00021161	Protein of unknown function
scf_022:3344907	0.00158806	0.000107051	7.33282e-05	intergenic	CRV2G00005812(dist=4997),CRV2G00005813(dist=1052)	CRV2G00005812	Protein of unknown function
unitig_196:74824	0.00159189	0.000109181	8.46567e-05	exonic	CRV2G00019392	CRV2G00019392	Similar to pnbA Para-nitrobenzyl esterase (Bacillus subtilis (strain 168))
unitig_821:1419127	0.00159233	0.000111306	9.63413e-05	intergenic	CRV2G00008363(dist=32714),CRV2G00008364(dist=16339)	CRV2G00008363	Similar to SPAC513.07 Putative uncharacterized oxidoreductase C513.07 (Schizosaccharomyces pombe (strain 972 / ATCC 24843))
unitig_818:62901	0.00162978	0.000113478	0.000106862	downstream	CRV2G00017600(dist=357)	CRV2G00017600	Protein of unknown function
unitig_818:62913	0.00162978	0.000115644	0.000108634	downstream	CRV2G00017600(dist=369)	CRV2G00017600	Protein of unknown function
unitig_818:63097	0.00162978	0.000117804	0.000110402	downstream	CRV2G00017600(dist=553)	CRV2G00017600	Protein of unknown function
unitig_818:63384	0.00162978	0.000119958	0.000112164	downstream	CRV2G00017600(dist=840)	CRV2G00017600	Protein of unknown function
unitig_818:63397	0.00162978	0.000122106	0.000113921	downstream	CRV2G00017600(dist=853)	CRV2G00017600	Protein of unknown function
unitig_723:31183	0.00165605	0.000124285	9.80358e-05	intergenic	CRV2G00016667(dist=5017),CRV2G00016668(dist=6662)	CRV2G00016667	Protein of unknown function
unitig_206:1726	0.0016653	0.00012647	8.7962e-05	exonic	CRV2G00020986	CRV2G00020986	Protein of unknown function
unitig_206:2072	0.0016653	0.00012865	8.96253e-05	exonic	CRV2G00020986	CRV2G00020986	Protein of unknown function
unitig_28:4888	0.00167337	0.000130835	7.81223e-05	exonic	CRV2G00021902	CRV2G00021902	Similar to apdG Acyl-CoA dehydrogenase apdG (Emericella nidulans (strain FGSC A4 / ATCC 38163 / CBS 112.46 / NRRL 194 / M139))
unitig_111:9663	0.00167728	0.000133019	9.29717e-05	exonic	CRV2G00015925	CRV2G00015925	Protein of unknown function
unitig_439:5460	0.00174699	0.000135296	7.97585e-05	intergenic	NONE(dist=NONE),NONE(dist=NONE)		NA
unitig_439:5475	0.00174699	0.000137566	8.13899e-05	intergenic	NONE(dist=NONE),NONE(dist=NONE)		NA
unitig_701:2588	0.00179325	0.000139894	0.000101523	exonic	CRV2G00018792	CRV2G00018792	Similar to stcW Putative sterigmatocystin biosynthesis monooxygenase stcW (Emericella nidulans (strain FGSC A4 / ATCC 38163 / CBS 112.46 / NRRL 194 / M139))
scf_001:3168121	0.00181744	0.00014225	0.000103306	intergenic	CRV2G00004382(dist=1914),CRV2G00004383(dist=1087)	CRV2G00004382	Protein of unknown function
scf_001:3168128	0.00181744	0.0001446	0.000105085	intergenic	CRV2G00004382(dist=1921),CRV2G00004383(dist=1080)	CRV2G00004382	Protein of unknown function
unitig_641:2446	0.00185397	0.000146994	9.97402e-05	exonic	CRV2G00022270	CRV2G00022270	Similar to yanB Decarboxylase yanB (Aspergillus niger (strain ATCC 1015 / CBS 113.46 / FGSC A1144 / LSHB Ac4 / NCTC 3858a / NRRL 328 / USDA 3528.7))
unitig_723:97688	0.00190719	0.000149456	0.000127058	intergenic	CRV2G00016690(dist=3397),CRV2G00016691(dist=2246)	CRV2G00016690	Protein of unknown function
unitig_41:223090	0.00193508	0.00015195	0.000115794	intergenic	CRV2G00016392(dist=16598),CRV2G00016393(dist=19309)	CRV2G00016392	Similar to ARB_01230 Kelch repeat-containing protein ARB_01230 (Arthroderma benhamiae (strain ATCC MYA-4681 / CBS 112371))
unitig_41:223110	0.00193508	0.000154437	0.000117661	intergenic	CRV2G00016392(dist=16618),CRV2G00016393(dist=19289)	CRV2G00016392	Similar to ARB_01230 Kelch repeat-containing protein ARB_01230 (Arthroderma benhamiae (strain ATCC MYA-4681 / CBS 112371))
unitig_41:223391	0.00193508	0.000156917	0.000119522	intergenic	CRV2G00016392(dist=16899),CRV2G00016393(dist=19008)	CRV2G00016392	Similar to ARB_01230 Kelch repeat-containing protein ARB_01230 (Arthroderma benhamiae (strain ATCC MYA-4681 / CBS 112371))
unitig_41:223426	0.00193508	0.00015939	0.000121379	intergenic	CRV2G00016392(dist=16934),CRV2G00016393(dist=18973)	CRV2G00016392	Similar to ARB_01230 Kelch repeat-containing protein ARB_01230 (Arthroderma benhamiae (strain ATCC MYA-4681 / CBS 112371))
unitig_346:7460	0.00194991	0.000161877	0.000131129	intergenic	CRV2G00021335(dist=1009),CRV2G00021336(dist=1231)	CRV2G00021335	Similar to NRPS12 Nonribosomal peptide synthetase 12 (Neosartorya fumigata (strain ATCC MYA-4609 / Af293 / CBS 101355 / FGSC A1100))
unitig_164:1178	0.00207859	0.000164535	0.00012325	intergenic	NONE(dist=NONE),NONE(dist=NONE)		NA
unitig_41:279552	0.00209012	0.000167202	0.000137246	intergenic	CRV2G00016399(dist=23348),CRV2G00016400(dist=3242)	CRV2G00016399	Protein of unknown function
unitig_196:14451	0.00210086	0.000169876	0.000133167	intergenic	CRV2G00019376(dist=3740),CRV2G00019377(dist=1255)	CRV2G00019376	Protein of unknown function
unitig_196:14458	0.00210086	0.000172544	0.0001352	intergenic	CRV2G00019376(dist=3747),CRV2G00019377(dist=1248)	CRV2G00019376	Protein of unknown function
unitig_237:745	0.00211411	0.000175222	0.000125139	exonic	CRV2G00021453	CRV2G00021453	Protein of unknown function
unitig_196:47064	0.00221178	0.000178027	0.00012909	upstream	CRV2G00019383(dist=310)	CRV2G00019383	Protein of unknown function
unitig_341:13680	0.00230855	0.000180957	0.000141534	intergenic	NONE(dist=NONE),NONE(dist=NONE)		NA
unitig_341:13687	0.00230855	0.00018388	0.000143715	intergenic	NONE(dist=NONE),NONE(dist=NONE)		NA
unitig_341:13712	0.00230855	0.000186794	0.00014589	intergenic	NONE(dist=NONE),NONE(dist=NONE)		NA
unitig_341:13795	0.00230855	0.000189701	0.000148059	intergenic	NONE(dist=NONE),NONE(dist=NONE)		NA
scf_004:1578908	0.00236361	0.000192675	0.000139347	exonic	CRV2G00010305	CRV2G00010305	Protein of unknown function
unitig_310:5175	0.00243725	0.000195741	0.000159565	exonic	CRV2G00021523	CRV2G00021523	Protein of unknown function
unitig_261:110947	0.00244001	0.000198803	0.000164344	intergenic	CRV2G00018996(dist=1689),CRV2G00018997(dist=1553)	CRV2G00018996	Protein of unknown function
unitig_640:12150	0.00247091	0.000201898	0.000157204	intronic	CRV2G00022020	CRV2G00022020	Protein of unknown function
scf_014:1044818	0.00248074	0.000204999	0.000152583	exonic	CRV2G00012310	CRV2G00012310	Protein of unknown function
unitig_1016:867797	0.00251374	0.000208136	0.000154886	intergenic	CRV2G00014077(dist=11368),NONE(dist=NONE)	CRV2G00014077	Similar to tsaC1 4-formylbenzenesulfonate dehydrogenase TsaC1/TsaC2 (Comamonas testosteroni)
unitig_422:2544	0.00251384	0.000211264	0.000150315	downstream	CRV2G00022198(dist=94)	CRV2G00022198	Protein of unknown function
unitig_736:7343	0.00253247	0.00021441	0.000161947	intergenic	NONE(dist=NONE),CRV2G00020615(dist=8617)	CRV2G00020615	Similar to HQD2 Catechol 1,2-dioxygenase (Candida albicans (strain SC5314 / ATCC MYA-2876))
unitig_206:8142	0.00271605	0.000217795	0.00017173	intergenic	CRV2G00020986(dist=5878),CRV2G00020987(dist=5190)	CRV2G00020986	Protein of unknown function
unitig_206:8202	0.00271605	0.000221171	0.000174198	intergenic	CRV2G00020986(dist=5938),CRV2G00020987(dist=5130)	CRV2G00020986	Protein of unknown function
unitig_41:277749	0.00274302	0.000224574	0.000176847	intergenic	CRV2G00016399(dist=21545),CRV2G00016400(dist=5045)	CRV2G00016399	Protein of unknown function
unitig_196:48646	0.00275299	0.000227982	0.000166803	downstream	CRV2G00019383(dist=600)	CRV2G00019383	Protein of unknown function
unitig_196:48755	0.00275299	0.00023138	0.000169255	downstream	CRV2G00019383(dist=709)	CRV2G00019383	Protein of unknown function
unitig_237:5210	0.00284101	0.000234888	0.00017951	intergenic	CRV2G00021454(dist=1311),CRV2G00021455(dist=5217)	CRV2G00021454	Protein of unknown function
unitig_625:362003	0.00295409	0.000238537	0.00019327	exonic	CRV2G00017784	CRV2G00017784	Protein of unknown function
unitig_399:12871	0.00298348	0.000242217	0.000196186	exonic	CRV2G00020470	CRV2G00020470	Similar to MM_0045 Putative ankyrin repeat protein MM_0045 (Methanosarcina mazei (strain ATCC BAA-159 / DSM 3647 / Goe1 / Go1 / JCM 11833 / OCM 88))
unitig_53:2548	0.0030279	0.000245946	0.000187667	intergenic	NONE(dist=NONE),CRV2G00018432(dist=13970)	CRV2G00018432	Similar to SPAC1002.16c Uncharacterized transporter C1002.16c (Schizosaccharomyces pombe (strain 972 / ATCC 24843))
unitig_152:48425	0.00303371	0.000249673	0.00018217	exonic	CRV2G00019479	CRV2G00019479	Protein of unknown function
unitig_2:7327	0.00308093	0.000253453	0.000190445	upstream	CRV2G00021171(dist=373)	CRV2G00021171	Protein of unknown function
unitig_821:226957	0.00314323	0.000257306	0.000184892	intergenic	CRV2G00007970(dist=12987),CRV2G00007971(dist=43515)	CRV2G00007970	Protein of unknown function
unitig_743:45892	0.00317946	0.000261197	0.000199099	intergenic	CRV2G00019102(dist=2184),CRV2G00019103(dist=2662)	CRV2G00019102	Protein of unknown function
unitig_823:629810	0.00323854	0.000265156	0.000213883	intergenic	CRV2G00015724(dist=4513),NONE(dist=NONE)	CRV2G00015724	Similar to FUS6 Efflux pump FUS6 (Gibberella moniliformis (strain M3125 / FGSC 7600))
unitig_244:6373	0.00330838	0.000269198	0.000216949	upstream	CRV2G00021728(dist=104)	CRV2G00021728	Similar to ctnR Citrinin biosynthesis transcriptional activator ctnR (Monascus purpureus)
unitig_41:222414	0.00331868	0.000273242	0.000202056	intergenic	CRV2G00016392(dist=15922),CRV2G00016393(dist=19985)	CRV2G00016392	Similar to ARB_01230 Kelch repeat-containing protein ARB_01230 (Arthroderma benhamiae (strain ATCC MYA-4681 / CBS 112371))
unitig_41:222641	0.00331868	0.000277276	0.000205004	intergenic	CRV2G00016392(dist=16149),CRV2G00016393(dist=19758)	CRV2G00016392	Similar to ARB_01230 Kelch repeat-containing protein ARB_01230 (Arthroderma benhamiae (strain ATCC MYA-4681 / CBS 112371))
unitig_41:283614	0.00331868	0.000281299	0.000207945	upstream	CRV2G00016400(dist=37)	CRV2G00016400	Protein of unknown function
unitig_697:228714	0.00335982	0.000285366	0.000210917	downstream	CRV2G00018422(dist=116)	CRV2G00018422	Protein of unknown function
unitig_693:22503	0.00344816	0.000289538	0.000281244	upstream;downstream	CRV2G00019703(dist=471);CRV2G00019702(dist=11)	CRV2G00019703	Protein of unknown function
scf_014:976195	0.00348638	0.00029375	0.000245981	intergenic	CRV2G00012293(dist=8192),CRV2G00012294(dist=22298)	CRV2G00012293	Protein of unknown function
scf_014:976204	0.00348638	0.000297951	0.000249197	intergenic	CRV2G00012293(dist=8201),CRV2G00012294(dist=22289)	CRV2G00012293	Protein of unknown function
scf_014:976218	0.00348638	0.000302141	0.000252404	intergenic	CRV2G00012293(dist=8215),CRV2G00012294(dist=22275)	CRV2G00012293	Protein of unknown function
unitig_241:3813	0.00352208	0.000306367	0.000274844	downstream	CRV2G00021955(dist=326)	CRV2G00021955	Similar to aco2 Probable aconitate hydratase, mitochondrial (Dictyostelium discoideum)
unitig_55:14665	0.00354313	0.000310609	0.000229864	exonic	CRV2G00021192	CRV2G00021192	Protein of unknown function
unitig_693:24983	0.0035817	0.00031489	0.000298645	upstream	CRV2G00019704(dist=515)	CRV2G00019704	Protein of unknown function
unitig_664:33789	0.00361322	0.000319202	0.000233091	downstream	CRV2G00017444(dist=115)	CRV2G00017444	Protein of unknown function
scf_002:14921	0.00363544	0.000323531	0.000236312	intergenic	NONE(dist=NONE),CRV2G00005851(dist=1271)	CRV2G00005851	Similar to argx Probable argininosuccinate lyase (Schizosaccharomyces pombe (strain 972 / ATCC 24843))
unitig_625:9150	0.00364962	0.000327868	0.000223403	intergenic	CRV2G00017675(dist=1021),CRV2G00017676(dist=3040)	CRV2G00017675	Similar to dlpA Protein DlpA (Legionella pneumophila subsp. pneumophila (strain Philadelphia 1 / ATCC 33152 / DSM 7513))
unitig_261:144840	0.00365754	0.000332203	0.000220173	upstream	CRV2G00019007(dist=865)	CRV2G00019007	Protein of unknown function
unitig_41:225549	0.00365905	0.000336529	0.000255633	intergenic	CRV2G00016392(dist=19057),CRV2G00016393(dist=16850)	CRV2G00016392	Similar to ARB_01230 Kelch repeat-containing protein ARB_01230 (Arthroderma benhamiae (strain ATCC MYA-4681 / CBS 112371))
unitig_41:225591	0.00365905	0.000340844	0.000258854	intergenic	CRV2G00016392(dist=19099),CRV2G00016393(dist=16808)	CRV2G00016392	Similar to ARB_01230 Kelch repeat-containing protein ARB_01230 (Arthroderma benhamiae (strain ATCC MYA-4681 / CBS 112371))
unitig_41:225603	0.00365905	0.000345148	0.000262066	intergenic	CRV2G00016392(dist=19111),CRV2G00016393(dist=16796)	CRV2G00016392	Similar to ARB_01230 Kelch repeat-containing protein ARB_01230 (Arthroderma benhamiae (strain ATCC MYA-4681 / CBS 112371))
unitig_41:225669	0.00365905	0.000349441	0.00026527	intergenic	CRV2G00016392(dist=19177),CRV2G00016393(dist=16730)	CRV2G00016392	Similar to ARB_01230 Kelch repeat-containing protein ARB_01230 (Arthroderma benhamiae (strain ATCC MYA-4681 / CBS 112371))
unitig_41:225674	0.00365905	0.000353722	0.000268465	intergenic	CRV2G00016392(dist=19182),CRV2G00016393(dist=16725)	CRV2G00016392	Similar to ARB_01230 Kelch repeat-containing protein ARB_01230 (Arthroderma benhamiae (strain ATCC MYA-4681 / CBS 112371))
unitig_41:283528	0.00365905	0.000357993	0.000271652	exonic	CRV2G00016400	CRV2G00016400	Protein of unknown function
scf_003:3157489	0.00372149	0.000362333	0.000226637	intergenic	CRV2G00007904(dist=4778),NONE(dist=NONE)	CRV2G00007904	Protein of unknown function
unitig_103:11535	0.0037301	0.000366672	0.000284576	exonic	CRV2G00021373	CRV2G00021373	Similar to HET-E1 Vegetative incompatibility protein HET-E-1 (Podospora anserina)
unitig_208:6820	0.00374363	0.000371019	0.000278047	intergenic	CRV2G00021870(dist=2979),NONE(dist=NONE)	CRV2G00021870	Protein of unknown function
unitig_399:17370	0.00386282	0.000375507	0.000336231	intergenic	CRV2G00020470(dist=3833),NONE(dist=NONE)	CRV2G00020470	Similar to MM_0045 Putative ankyrin repeat protein MM_0045 (Methanosarcina mazei (strain ATCC BAA-159 / DSM 3647 / Goe1 / Go1 / JCM 11833 / OCM 88))
unitig_152:19754	0.00388981	0.000380018	0.000239539	downstream	CRV2G00019469(dist=37)	CRV2G00019469	Similar to ydcJ Uncharacterized protein YdcJ (Escherichia coli (strain K12))
unitig_152:19760	0.00388981	0.000384518	0.000242757	downstream	CRV2G00019469(dist=43)	CRV2G00019469	Similar to ydcJ Uncharacterized protein YdcJ (Escherichia coli (strain K12))
scf_003:420508	0.00401235	0.000389163	0.000287952	intergenic	CRV2G00007051(dist=24743),CRV2G00007052(dist=39772)	CRV2G00007051	Protein of unknown function
unitig_263:4063	0.00415963	0.000393985	0.000295059	upstream;downstream	CRV2G00021066(dist=415);CRV2G00021067(dist=683)	CRV2G00021066	Protein of unknown function
scf_003:3156410	0.00421561	0.000398865	0.000291493	intergenic	CRV2G00007904(dist=3699),NONE(dist=NONE)	CRV2G00007904	Protein of unknown function
unitig_41:222645	0.00427969	0.000403815	0.000302291	intergenic	CRV2G00016392(dist=16153),CRV2G00016393(dist=19754)	CRV2G00016392	Similar to ARB_01230 Kelch repeat-containing protein ARB_01230 (Arthroderma benhamiae (strain ATCC MYA-4681 / CBS 112371))
unitig_41:224325	0.00427969	0.000408753	0.000305928	intergenic	CRV2G00016392(dist=17833),CRV2G00016393(dist=18074)	CRV2G00016392	Similar to ARB_01230 Kelch repeat-containing protein ARB_01230 (Arthroderma benhamiae (strain ATCC MYA-4681 / CBS 112371))
unitig_41:224374	0.00427969	0.000413678	0.000309555	intergenic	CRV2G00016392(dist=17882),CRV2G00016393(dist=18025)	CRV2G00016392	Similar to ARB_01230 Kelch repeat-containing protein ARB_01230 (Arthroderma benhamiae (strain ATCC MYA-4681 / CBS 112371))
unitig_436:8227	0.00434776	0.000418676	0.000313215	intergenic	NONE(dist=NONE),NONE(dist=NONE)		NA
unitig_196:14151	0.00437145	0.000423693	0.000324433	intergenic	CRV2G00019376(dist=3440),CRV2G00019377(dist=1555)	CRV2G00019376	Protein of unknown function
unitig_196:16840	0.00437145	0.000428696	0.000328197	downstream	CRV2G00019377(dist=452)	CRV2G00019377	Protein of unknown function
scf_024:103784	0.00444739	0.000433783	0.00031693	intergenic	CRV2G00013097(dist=14660),CRV2G00013098(dist=22276)	CRV2G00013097	Similar to RTA1 Protein RTA1 (Saccharomyces cerevisiae (strain ATCC 204508 / S288c))
unitig_639:5798	0.00457824	0.000439023	0.000320659	downstream	CRV2G00019781(dist=765)	CRV2G00019781	Protein of unknown function
unitig_105:225686	0.00490422	0.00044466	0.000344549	intergenic	CRV2G00018099(dist=11200),CRV2G00018100(dist=20249)	CRV2G00018099	Similar to TIC32 Short-chain dehydrogenase TIC 32, chloroplastic (Arabidopsis thaliana)
unitig_427:8134	0.00500565	0.000450412	0.000332165	downstream	CRV2G00020790,CRV2G00020791(dist=102)	CRV2G00020790	NA
scf_003:2895874	0.00505754	0.000456214	0.000340341	upstream	CRV2G00007813,CRV2G00007814,CRV2G00007815(dist=45)	CRV2G00007813	Protein of unknown function
unitig_601:96562	0.00514358	0.00046211	0.000389218	intergenic	CRV2G00019351(dist=11009),NONE(dist=NONE)	CRV2G00019351	Protein of unknown function
scf_024:213506	0.00522801	0.000468098	0.000349039	downstream	CRV2G00013129(dist=918)	CRV2G00013129	Protein of unknown function
scf_003:2062	0.00543214	0.000474326	0.000353747	UTR3	CRV2G00006948(CRV2T00006948_1:c.*214C>T)	CRV2G00006948	Protein of unknown function
unitig_339:3861	0.00562858	0.000480785	0.000404908	intergenic	NONE(dist=NONE),NONE(dist=NONE)		NA
unitig_339:3889	0.00562858	0.000487228	0.000410153	intergenic	NONE(dist=NONE),NONE(dist=NONE)		NA
unitig_339:3894	0.00562858	0.000493655	0.000415386	intergenic	NONE(dist=NONE),NONE(dist=NONE)		NA
scf_014:990748	0.00570495	0.000500161	0.000368681	intergenic	CRV2G00012293(dist=22745),CRV2G00012294(dist=7745)	CRV2G00012293	Protein of unknown function
unitig_333:204832	0.00583785	0.000506816	0.000358489	intergenic	CRV2G00018666(dist=25768),CRV2G00018668(dist=6884)	CRV2G00018666	Protein of unknown function
scf_024:23420	0.00603184	0.000513697	0.000378912	intergenic	CRV2G00013073(dist=6630),CRV2G00013074(dist=1874)	CRV2G00013073	Protein of unknown function
unitig_820:6422	0.00609591	0.00052064	0.000373784	upstream	CRV2G00020483(dist=600)	CRV2G00020483	Protein of unknown function
scf_024:213317	0.00616584	0.000527652	0.000394427	downstream	CRV2G00013129(dist=729)	CRV2G00013129	Protein of unknown function
unitig_261:145060	0.0062103	0.000534703	0.000384068	upstream	CRV2G00019007(dist=645)	CRV2G00019007	Protein of unknown function
unitig_201:1665	0.00634704	0.000541905	0.00039965	intergenic	NONE(dist=NONE),CRV2G00022122(dist=2266)	CRV2G00022122	Protein of unknown function
unitig_821:224182	0.00635941	0.000549105	0.000363567	intergenic	CRV2G00007970(dist=10212),CRV2G00007971(dist=46290)	CRV2G00007970	Protein of unknown function
unitig_380:13138	0.0063652	0.000556294	0.000442655	intergenic	NONE(dist=NONE),CRV2G00019856(dist=3758)	CRV2G00019856	Protein of unknown function
unitig_111:276370	0.00641713	0.00056353	0.000459304	intergenic	CRV2G00016026(dist=2871),CRV2G00016027(dist=9246)	CRV2G00016026	Protein of unknown function
unitig_821:1857891	0.00645908	0.000570799	0.000494017	intergenic	CRV2G00008510(dist=25918),CRV2G00008511(dist=5054)	CRV2G00008510	Protein of unknown function
unitig_823:626013	0.006469	0.000578063	0.000431702	upstream	CRV2G00015724(dist=716)	CRV2G00015724	Similar to FUS6 Efflux pump FUS6 (Gibberella moniliformis (strain M3125 / FGSC 7600))
scf_014:996658	0.00651448	0.000585365	0.000420811	intergenic	CRV2G00012293(dist=28655),CRV2G00012294(dist=1835)	CRV2G00012293	Protein of unknown function
unitig_697:181738	0.00672814	0.000592911	0.000437164	intergenic	CRV2G00018414(dist=2789),CRV2G00018415(dist=5366)	CRV2G00018414	Protein of unknown function
scf_003:175336	0.00673629	0.000600449	0.000426248	intergenic	CRV2G00006989(dist=9898),CRV2G00006990(dist=7634)	CRV2G00006989	Protein of unknown function
unitig_691:45704	0.00680317	0.000608051	0.000499999	UTR3	CRV2G00019572(CRV2T00019572_1:c.*93C>T)	CRV2G00019572	Protein of unknown function
unitig_601:87196	0.00685089	0.000615692	0.000543862	intergenic	CRV2G00019351(dist=1643),NONE(dist=NONE)	CRV2G00019351	Protein of unknown function
unitig_601:87233	0.00685089	0.000623314	0.000550433	intergenic	CRV2G00019351(dist=1680),NONE(dist=NONE)	CRV2G00019351	Protein of unknown function
unitig_601:87252	0.00685089	0.000630918	0.000556988	intergenic	CRV2G00019351(dist=1699),NONE(dist=NONE)	CRV2G00019351	Protein of unknown function
unitig_601:87265	0.00685089	0.000638504	0.000563528	intergenic	CRV2G00019351(dist=1712),NONE(dist=NONE)	CRV2G00019351	Protein of unknown function
unitig_601:97769	0.00685089	0.00064607	0.000570052	intergenic	CRV2G00019351(dist=12216),NONE(dist=NONE)	CRV2G00019351	Protein of unknown function
unitig_601:97776	0.00685089	0.000653619	0.000576561	intergenic	CRV2G00019351(dist=12223),NONE(dist=NONE)	CRV2G00019351	Protein of unknown function
unitig_601:97788	0.00685089	0.000661149	0.000583053	intergenic	CRV2G00019351(dist=12235),NONE(dist=NONE)	CRV2G00019351	Protein of unknown function
unitig_601:97800	0.00685089	0.000668661	0.000589531	intergenic	CRV2G00019351(dist=12247),NONE(dist=NONE)	CRV2G00019351	Protein of unknown function
unitig_111:289955	0.00685089	0.000676154	0.000595993	intergenic	CRV2G00016027(dist=3617),CRV2G00016028(dist=18659)	CRV2G00016027	Similar to trx Thioredoxin (Neurospora crassa (strain ATCC 24698 / 74-OR23-1A / CBS 708.71 / DSM 1257 / FGSC 987))
unitig_41:225063	0.00688783	0.000683675	0.000470593	intergenic	CRV2G00016392(dist=18571),CRV2G00016393(dist=17336)	CRV2G00016392	Similar to ARB_01230 Kelch repeat-containing protein ARB_01230 (Arthroderma benhamiae (strain ATCC MYA-4681 / CBS 112371))
unitig_41:225082	0.00688783	0.000691177	0.000476232	intergenic	CRV2G00016392(dist=18590),CRV2G00016393(dist=17317)	CRV2G00016392	Similar to ARB_01230 Kelch repeat-containing protein ARB_01230 (Arthroderma benhamiae (strain ATCC MYA-4681 / CBS 112371))
unitig_31:8999	0.00713577	0.00069896	0.00046494	exonic	CRV2G00020286	CRV2G00020286	Similar to SPBC8E4.05c Uncharacterized protein C8E4.05c (Schizosaccharomyces pombe (strain 972 / ATCC 24843))
unitig_427:8095	0.00716496	0.00070676	0.000448179	downstream	CRV2G00020790,CRV2G00020791(dist=141)	CRV2G00020790	NA
unitig_427:8100	0.00716496	0.000714541	0.000453689	downstream	CRV2G00020790,CRV2G00020791(dist=136)	CRV2G00020790	NA
scf_024:1038709	0.00725839	0.000722415	0.000530798	intergenic	CRV2G00013428(dist=10201),CRV2G00013429(dist=6020)	CRV2G00013428	Similar to Ache Acetylcholinesterase (Mus musculus)
unitig_743:39377	0.00737561	0.000730412	0.000512033	upstream;downstream	CRV2G00019100(dist=449);CRV2G00019101(dist=373)	CRV2G00019100	Similar to qa-4 3-dehydroshikimate dehydratase (Neurospora crassa (strain ATCC 24698 / 74-OR23-1A / CBS 708.71 / DSM 1257 / FGSC 987))
unitig_1016:15879	0.00739454	0.000738412	0.00048211	intergenic	NONE(dist=NONE),CRV2G00013765(dist=3834)	CRV2G00013765	Similar to ANK2 Ankyrin-2 (Homo sapiens)
unitig_829:5313	0.00761973	0.000746663	0.000505981	upstream	CRV2G00020296(dist=684)	CRV2G00020296	Protein of unknown function
unitig_196:47716	0.00763554	0.000754913	0.000488024	exonic	CRV2G00019383	CRV2G00019383	Protein of unknown function
unitig_674:75437	0.0078634	0.000763416	0.000524512	downstream	CRV2G00019033(dist=252)	CRV2G00019033	Protein of unknown function
scf_014:1045809	0.00795803	0.000772012	0.000518259	exonic	CRV2G00012310	CRV2G00012310	Protein of unknown function
unitig_226:7148	0.00814452	0.00078081	0.00074933	intergenic	NONE(dist=NONE),NONE(dist=NONE)		NA
unitig_2:7360	0.00817259	0.00078962	0.000537275	upstream	CRV2G00021171(dist=340)	CRV2G00021171	Protein of unknown function
unitig_697:171322	0.00826486	0.000798519	0.000602473	intronic	CRV2G00018412	CRV2G00018412	Protein of unknown function
scf_014:965656	0.00865021	0.000807855	0.000629589	intergenic	CRV2G00012292(dist=1420),CRV2G00012293(dist=2054)	CRV2G00012292	Protein of unknown function
unitig_200:27128	0.0087058	0.000817235	0.000615808	intergenic	CRV2G00019727(dist=1615),CRV2G00019728(dist=3801)	CRV2G00019727	Protein of unknown function
unitig_15:1837	0.00873713	0.00082663	0.00062253	intergenic	NONE(dist=NONE),NONE(dist=NONE)		NA
scf_014:1008539	0.00874141	0.000836008	0.000658584	intergenic	CRV2G00012294(dist=9656),CRV2G00012295(dist=4111)	CRV2G00012294	Protein of unknown function
scf_004:1593067	0.00878237	0.000845412	0.000782619	upstream	CRV2G00010311(dist=107)	CRV2G00010311	Similar to azaE Ketoreductase azaE (Aspergillus niger (strain ATCC 1015 / CBS 113.46 / FGSC A1144 / LSHB Ac4 / NCTC 3858a / NRRL 328 / USDA 3528.7))
unitig_34:6933	0.00882172	0.00085484	0.000665858	upstream	CRV2G00020328(dist=205)	CRV2G00020328	Protein of unknown function
unitig_232:7070	0.00909671	0.000864571	0.000609145	intergenic	NONE(dist=NONE),NONE(dist=NONE)		NA
unitig_134:1043	0.00914347	0.000874333	0.000695357	upstream	CRV2G00021193(dist=155)	CRV2G00021193	Similar to mug14 Meiotically up-regulated gene 14 protein (Schizosaccharomyces pombe (strain 972 / ATCC 24843))
unitig_180:1404	0.00923392	0.00088418	0.000651352	intergenic	NONE(dist=NONE),CRV2G00020924(dist=3713)	CRV2G00020924	Protein of unknown function
unitig_842:21855	0.00941165	0.000894212	0.000636855	intergenic	CRV2G00020025(dist=1210),CRV2G00020026(dist=1173)	CRV2G00020025	Protein of unknown function
unitig_491:9108	0.00948069	0.000904302	0.000644112	exonic	CRV2G00021050	CRV2G00021050	Protein of unknown function
unitig_436:8132	0.00948981	0.000914379	0.000680451	intergenic	NONE(dist=NONE),NONE(dist=NONE)		NA
unitig_743:106300	0.00973916	0.000924724	0.000673138	intergenic	CRV2G00019115(dist=2516),CRV2G00019116(dist=4072)	CRV2G00019115	Protein of unknown function
unitig_75:4326	0.00977677	0.00093509	0.000725305	UTR3	CRV2G00021927(CRV2T00021927_1:c.*486T>C)	CRV2G00021927	Protein of unknown function
scf_014:852703	0.00981004	0.00094547	0.00068788	downstream	CRV2G00012269(dist=371)	CRV2G00012269	Protein of unknown function
unitig_818:273418	0.00985056	0.000955873	0.000717803	intergenic	CRV2G00017647(dist=1664),CRV2G00017648(dist=2625)	CRV2G00017647	Protein of unknown function
unitig_673:143053	0.00990651	0.000966317	0.000733306	upstream;downstream	CRV2G00018932(dist=273);CRV2G00018931(dist=189)	CRV2G00018932	Protein of unknown function
unitig_673:143061	0.00990651	0.000976737	0.000741289	upstream;downstream	CRV2G00018932(dist=265);CRV2G00018931(dist=197)	CRV2G00018932	Protein of unknown function
scf_003:3168472	0.0101735	0.000987443	0.00070283	intergenic	CRV2G00007904(dist=15761),NONE(dist=NONE)	CRV2G00007904	Protein of unknown function
scf_003:3168722	0.0101735	0.000998125	0.000710284	intergenic	CRV2G00007904(dist=16011),NONE(dist=NONE)	CRV2G00007904	Protein of unknown function
unitig_164:3646	0.0102228	0.00100884	0.000893009	intergenic	NONE(dist=NONE),NONE(dist=NONE)		NA
unitig_105:227465	0.0107362	0.00102012	0.000833095	intergenic	CRV2G00018099(dist=12979),CRV2G00018100(dist=18470)	CRV2G00018099	Similar to TIC32 Short-chain dehydrogenase TIC 32, chloroplastic (Arabidopsis thaliana)
unitig_626:403447	0.0107788	0.00103143	0.000799378	intergenic	CRV2G00017143(dist=30053),CRV2G00017144(dist=18766)	CRV2G00017143	Protein of unknown function
unitig_625:8580	0.0107887	0.00104272	0.000807752	downstream	CRV2G00017675(dist=451)	CRV2G00017675	Similar to dlpA Protein DlpA (Legionella pneumophila subsp. pneumophila (strain Philadelphia 1 / ATCC 33152 / DSM 7513))
unitig_747:50199	0.0111048	0.00105436	0.000841562	intergenic	CRV2G00019409(dist=1297),CRV2G00019410(dist=5483)	CRV2G00019409	Protein of unknown function
scf_004:618853	0.0111246	0.00106599	0.000757661	intergenic	CRV2G00009988(dist=3022),CRV2G00009989(dist=55297)	CRV2G00009988	Protein of unknown function
scf_004:618874	0.0111246	0.00107759	0.000765972	intergenic	CRV2G00009988(dist=3043),CRV2G00009989(dist=55276)	CRV2G00009988	Protein of unknown function
unitig_842:16506	0.0111898	0.00108924	0.000901794	intronic	CRV2G00020022	CRV2G00020022	Protein of unknown function
unitig_253:7232	0.0112223	0.0011009	0.000816204	intergenic	NONE(dist=NONE),NONE(dist=NONE)		NA
unitig_228:132789	0.0114292	0.00111277	0.000884265	downstream	CRV2G00018562(dist=973)	CRV2G00018562	Protein of unknown function
unitig_15:2982	0.0114648	0.00112465	0.000866979	intergenic	NONE(dist=NONE),NONE(dist=NONE)		NA
scf_003:3158910	0.011477	0.00113653	0.000774295	intergenic	CRV2G00007904(dist=6199),NONE(dist=NONE)	CRV2G00007904	Protein of unknown function
scf_003:3157870	0.0115567	0.00114846	0.000824639	intergenic	CRV2G00007904(dist=5159),NONE(dist=NONE)	CRV2G00007904	Protein of unknown function
unitig_196:47927	0.0115593	0.00116037	0.000790997	exonic	CRV2G00019383	CRV2G00019383	Protein of unknown function
unitig_206:8212	0.0118937	0.00117264	0.000875552	intergenic	CRV2G00020986(dist=5948),CRV2G00020987(dist=5120)	CRV2G00020986	Protein of unknown function
unitig_821:2240119	0.0118962	0.00118488	0.000983048	intergenic	CRV2G00008626(dist=15076),CRV2G00008627(dist=10972)	CRV2G00008626	Similar to azaF Acyl-CoA ligase azaF (Aspergillus niger (strain ATCC 1015 / CBS 113.46 / FGSC A1144 / LSHB Ac4 / NCTC 3858a / NRRL 328 / USDA 3528.7))
unitig_793:6899	0.0120948	0.00119732	0.000910822	intergenic	CRV2G00016485(dist=6216),CRV2G00016486(dist=4945)	CRV2G00016485	Protein of unknown function
scf_014:992630	0.0121531	0.0012098	0.000850034	intergenic	CRV2G00012293(dist=24627),CRV2G00012294(dist=5863)	CRV2G00012293	Protein of unknown function
scf_014:992640	0.0121531	0.00122225	0.000858487	intergenic	CRV2G00012293(dist=24637),CRV2G00012294(dist=5853)	CRV2G00012293	Protein of unknown function
scf_004:617750	0.0125563	0.00123513	0.000974042	intergenic	CRV2G00009988(dist=1919),CRV2G00009989(dist=56400)	CRV2G00009988	Protein of unknown function
unitig_743:78362	0.0125978	0.00124803	0.000965039	exonic	CRV2G00019111	CRV2G00019111	Protein of unknown function
scf_014:979048	0.0126089	0.00126091	0.00102973	intergenic	CRV2G00012293(dist=11045),CRV2G00012294(dist=19445)	CRV2G00012293	Protein of unknown function
unitig_179:2995	0.0126286	0.00127378	0.00105853	upstream	CRV2G00021434(dist=239)	CRV2G00021434	Protein of unknown function
unitig_261:145197	0.0126586	0.00128666	0.000928964	upstream	CRV2G00019007(dist=508)	CRV2G00019007	Protein of unknown function
unitig_261:145202	0.0126586	0.00129951	0.000938005	upstream	CRV2G00019007(dist=503)	CRV2G00019007	Protein of unknown function
unitig_261:145211	0.0126586	0.00131233	0.000947026	upstream	CRV2G00019007(dist=494)	CRV2G00019007	Protein of unknown function
unitig_261:145231	0.0126586	0.00132512	0.000956026	upstream	CRV2G00019007(dist=474)	CRV2G00019007	Protein of unknown function
scf_024:2086	0.0127484	0.00133799	0.00106836	intergenic	NONE(dist=NONE),CRV2G00013073(dist=13107)	CRV2G00013073	Protein of unknown function
unitig_818:229058	0.0128105	0.00135089	0.000992139	exonic	CRV2G00017634	CRV2G00017634	Protein of unknown function
scf_024:213146	0.0128113	0.00136377	0.00100153	downstream	CRV2G00013129(dist=558)	CRV2G00013129	Protein of unknown function
scf_024:213177	0.0128113	0.00137662	0.0010109	downstream	CRV2G00013129(dist=589)	CRV2G00013129	Protein of unknown function
unitig_196:25662	0.0130398	0.00138969	0.00102025	exonic	CRV2G00019379	CRV2G00019379	Protein of unknown function
unitig_173:2999	0.0131809	0.0014029	0.00103922	exonic	CRV2G00020492	CRV2G00020492	Similar to SH3YL1 SH3 domain-containing YSC84-like protein 1 (Bos taurus)
unitig_297:5847	0.0132076	0.0014161	0.000919902	intergenic	NONE(dist=NONE),NONE(dist=NONE)		NA
unitig_200:28338	0.0134748	0.00142957	0.00110854	intergenic	CRV2G00019727(dist=2825),CRV2G00019728(dist=2591)	CRV2G00019727	Protein of unknown function
unitig_262:66947	0.0137074	0.00144328	0.00111898	upstream;downstream	CRV2G00019542(dist=145);CRV2G00019543(dist=182)	CRV2G00019542	Similar to patC Efflux pump patC (Aspergillus clavatus (strain ATCC 1007 / CBS 513.65 / DSM 816 / NCTC 3887 / NRRL 1))
unitig_66:30184	0.0137937	0.00145705	0.00107817	intergenic	CRV2G00019550(dist=3995),CRV2G00019551(dist=9379)	CRV2G00019550	Protein of unknown function
unitig_818:47106	0.0141511	0.00147118	0.0011402	downstream	CRV2G00017597(dist=219)	CRV2G00017597	Similar to NPHP3 Nephrocystin-3 (Homo sapiens)
unitig_818:47596	0.0141511	0.00148529	0.00115082	exonic	CRV2G00017597	CRV2G00017597	Similar to NPHP3 Nephrocystin-3 (Homo sapiens)
unitig_818:47692	0.0141511	0.00149936	0.00116142	exonic	CRV2G00017597	CRV2G00017597	Similar to NPHP3 Nephrocystin-3 (Homo sapiens)
unitig_818:47736	0.0141511	0.0015134	0.001172	exonic	CRV2G00017597	CRV2G00017597	Similar to NPHP3 Nephrocystin-3 (Homo sapiens)
unitig_738:27354	0.0143214	0.0015276	0.00104877	intergenic	CRV2G00019423(dist=3688),CRV2G00019424(dist=6396)	CRV2G00019423	Protein of unknown function
unitig_1016:15870	0.0143458	0.0015418	0.00109826	intergenic	NONE(dist=NONE),CRV2G00013765(dist=3843)	CRV2G00013765	Similar to ANK2 Ankyrin-2 (Homo sapiens)
unitig_0:9338	0.0143717	0.00155599	0.00120374	upstream	CRV2G00021473(dist=167)	CRV2G00021473	Protein of unknown function
unitig_818:229160	0.0144523	0.00157024	0.00108822	exonic	CRV2G00017634	CRV2G00017634	Protein of unknown function
unitig_130:10424	0.0144963	0.0015845	0.00130342	UTR5	CRV2G00021350(CRV2T00021350_1:c.-803G>T)	CRV2G00021350	Protein of unknown function
unitig_164:1894	0.0148082	0.00159908	0.00185603	intergenic	NONE(dist=NONE),NONE(dist=NONE)		NA
unitig_164:1921	0.0148082	0.00161363	0.00186893	intergenic	NONE(dist=NONE),NONE(dist=NONE)		NA
unitig_209:13972	0.0148464	0.00162819	0.00143096	downstream	CRV2G00021328(dist=71)	CRV2G00021328	Similar to SPBC1683.12 Uncharacterized transporter C1683.12 (Schizosaccharomyces pombe (strain 972 / ATCC 24843))
unitig_237:5131	0.01496	0.00164284	0.00119316	intergenic	CRV2G00021454(dist=1232),CRV2G00021455(dist=5296)	CRV2G00021454	Protein of unknown function
unitig_41:223732	0.0150667	0.00165758	0.00112955	intergenic	CRV2G00016392(dist=17240),CRV2G00016393(dist=18667)	CRV2G00016392	Similar to ARB_01230 Kelch repeat-containing protein ARB_01230 (Arthroderma benhamiae (strain ATCC MYA-4681 / CBS 112371))
unitig_196:75550	0.0152301	0.00167246	0.00125814	downstream	CRV2G00019392(dist=408)	CRV2G00019392	Similar to pnbA Para-nitrobenzyl esterase (Bacillus subtilis (strain 168))
unitig_152:38404	0.0152566	0.00168734	0.00121446	exonic	CRV2G00019475	CRV2G00019475	Protein of unknown function
unitig_16:4339	0.0153261	0.00170226	0.00118259	exonic	CRV2G00021202	CRV2G00021202	Protein of unknown function
unitig_333:200022	0.0155167	0.00171736	0.00136094	intergenic	CRV2G00018666(dist=20958),CRV2G00018668(dist=11694)	CRV2G00018666	Protein of unknown function
unitig_41:279779	0.0155167	0.00173242	0.00137254	intergenic	CRV2G00016399(dist=23575),CRV2G00016400(dist=3015)	CRV2G00016399	Protein of unknown function
unitig_41:279787	0.0155167	0.00174745	0.00138412	intergenic	CRV2G00016399(dist=23583),CRV2G00016400(dist=3007)	CRV2G00016399	Protein of unknown function
unitig_103:11548	0.0155207	0.00176246	0.0012806	exonic	CRV2G00021373	CRV2G00021373	Similar to HET-E1 Vegetative incompatibility protein HET-E-1 (Podospora anserina)
unitig_66:29975	0.0155609	0.00177747	0.00122531	intergenic	CRV2G00019550(dist=3786),CRV2G00019551(dist=9588)	CRV2G00019550	Protein of unknown function
unitig_341:1174	0.0155702	0.00179246	0.00123615	intergenic	NONE(dist=NONE),NONE(dist=NONE)		NA
unitig_40:2435	0.0157198	0.00180758	0.0013148	exonic	CRV2G00020441	CRV2G00020441	Protein of unknown function
unitig_741:6845	0.0158547	0.00182282	0.00174056	intergenic	NONE(dist=NONE),NONE(dist=NONE)		NA
unitig_643:97926	0.0159056	0.00183808	0.00134932	intergenic	CRV2G00019327(dist=38978),NONE(dist=NONE)	CRV2G00019327	Similar to betA Oxygen-dependent choline dehydrogenase (Burkholderia multivorans (strain ATCC 17616 / 249))
unitig_200:25368	0.015945	0.00185335	0.00124697	exonic	CRV2G00019727	CRV2G00019727	Protein of unknown function
unitig_821:2372927	0.0159726	0.00186861	0.00183024	exonic	CRV2G00008666	CRV2G00008666	Protein of unknown function
unitig_821:1846660	0.0163214	0.00188422	0.00152717	intergenic	CRV2G00008510(dist=14687),CRV2G00008511(dist=16285)	CRV2G00008510	Protein of unknown function
unitig_821:1846689	0.0163214	0.00189979	0.00153957	intergenic	CRV2G00008510(dist=14716),CRV2G00008511(dist=16256)	CRV2G00008510	Protein of unknown function
unitig_821:1846697	0.0163214	0.00191533	0.00155195	intergenic	CRV2G00008510(dist=14724),CRV2G00008511(dist=16248)	CRV2G00008510	Protein of unknown function
unitig_821:1846705	0.0163214	0.00193084	0.0015643	intergenic	CRV2G00008510(dist=14732),CRV2G00008511(dist=16240)	CRV2G00008510	Protein of unknown function
unitig_821:1900547	0.0165509	0.00194656	0.00126935	intergenic	CRV2G00008514(dist=2253),CRV2G00008515(dist=13596)	CRV2G00008514	Protein of unknown function
scf_024:22506	0.0165805	0.00196228	0.00139579	intergenic	CRV2G00013073(dist=5716),CRV2G00013074(dist=2788)	CRV2G00013073	Protein of unknown function
scf_024:22578	0.0165805	0.00197796	0.00140744	intergenic	CRV2G00013073(dist=5788),CRV2G00013074(dist=2716)	CRV2G00013073	Protein of unknown function
unitig_766:8240	0.0166332	0.00199367	0.00204019	downstream	CRV2G00020077(dist=713)	CRV2G00020077	Protein of unknown function
unitig_246:8741	0.0166332	0.00200934	0.00205343	intronic	CRV2G00021642	CRV2G00021642	Similar to fmpE Nonribosomal peptide synthetase fmpE (Neosartorya fumigata (strain ATCC MYA-4609 / Af293 / CBS 101355 / FGSC A1100))
unitig_601:96532	0.0167067	0.00202506	0.00145458	intergenic	CRV2G00019351(dist=10979),NONE(dist=NONE)	CRV2G00019351	Protein of unknown function
scf_022:2408165	0.0167133	0.00204076	0.0014665	exonic	CRV2G00005467	CRV2G00005467	Protein of unknown function
unitig_615:152	0.016936	0.00205665	0.0014784	upstream	CRV2G00019760(dist=471)	CRV2G00019760	Protein of unknown function
unitig_697:167745	0.017196	0.00207279	0.00149037	intergenic	CRV2G00018410(dist=15460),CRV2G00018412(dist=3376)	CRV2G00018410	Protein of unknown function
unitig_320:5228	0.0173858	0.0020891	0.00133767	exonic	CRV2G00021711	CRV2G00021711	Protein of unknown function
unitig_389:9240	0.0177549	0.00210577	0.00129202	upstream	CRV2G00021495(dist=982)	CRV2G00021495	Protein of unknown function
unitig_41:224082	0.0178853	0.00212253	0.00151474	intergenic	CRV2G00016392(dist=17590),CRV2G00016393(dist=18317)	CRV2G00016392	Similar to ARB_01230 Kelch repeat-containing protein ARB_01230 (Arthroderma benhamiae (strain ATCC MYA-4681 / CBS 112371))
unitig_242:116154	0.0179196	0.0021393	0.00132621	exonic	CRV2G00019080	CRV2G00019080	Similar to SUC1 Probable sucrose utilization protein SUC1 (Candida albicans (strain SC5314 / ATCC MYA-2876))
unitig_818:62621	0.0179621	0.00215608	0.00160175	downstream	CRV2G00017600(dist=77)	CRV2G00017600	Protein of unknown function
unitig_818:62663	0.0179621	0.00217283	0.00161444	downstream	CRV2G00017600(dist=119)	CRV2G00017600	Protein of unknown function
unitig_818:62683	0.0179621	0.00218954	0.00162711	downstream	CRV2G00017600(dist=139)	CRV2G00017600	Protein of unknown function
unitig_818:62697	0.0179621	0.00220621	0.00163974	downstream	CRV2G00017600(dist=153)	CRV2G00017600	Protein of unknown function
unitig_818:62723	0.0179621	0.00222285	0.00165235	downstream	CRV2G00017600(dist=179)	CRV2G00017600	Protein of unknown function
unitig_818:62764	0.0179621	0.00223945	0.00166493	downstream	CRV2G00017600(dist=220)	CRV2G00017600	Protein of unknown function
unitig_226:7842	0.0180851	0.00225615	0.00144273	intergenic	NONE(dist=NONE),NONE(dist=NONE)		NA
unitig_820:7860	0.0180893	0.00227281	0.00201371	intergenic	CRV2G00020483(dist=2038),CRV2G00020484(dist=2132)	CRV2G00020483	Protein of unknown function
unitig_690:5226	0.0181794	0.00228954	0.00150253	upstream	CRV2G00019731(dist=996)	CRV2G00019731	Protein of unknown function
scf_003:2854986	0.0182309	0.00230628	0.00157667	exonic	CRV2G00007800	CRV2G00007800	Protein of unknown function
unitig_154:10488	0.0182681	0.00232303	0.00176595	upstream	CRV2G00018939(dist=789)	CRV2G00018939	Protein of unknown function
unitig_723:21625	0.0183714	0.00233986	0.00141917	upstream;downstream	CRV2G00016666(dist=126);CRV2G00016665(dist=309)	CRV2G00016666	Protein of unknown function
unitig_818:273005	0.0185676	0.00235685	0.00169013	intergenic	CRV2G00017647(dist=1251),CRV2G00017648(dist=3038)	CRV2G00017647	Protein of unknown function
unitig_196:51696	0.0186814	0.00237392	0.0017788	intergenic	CRV2G00019383(dist=3650),CRV2G00019384(dist=4928)	CRV2G00019383	Protein of unknown function
unitig_272:10118	0.0189402	0.00239123	0.00170273	intergenic	NONE(dist=NONE),NONE(dist=NONE)		NA
unitig_273:36697	0.0189735	0.00240854	0.00158904	upstream;downstream	CRV2G00019159(dist=388);CRV2G00019158(dist=955)	CRV2G00019159	Similar to abcG19 ABC transporter G family member 19 (Dictyostelium discoideum)
scf_003:2944876	0.019195	0.00242605	0.00172793	intronic	CRV2G00007827	CRV2G00007827	Protein of unknown function
scf_024:34649	0.0194567	0.00244379	0.0017153	intergenic	CRV2G00013074(dist=5798),CRV2G00013075(dist=6223)	CRV2G00013074	Similar to ANKRD50 Ankyrin repeat domain-containing protein 50 (Homo sapiens)
scf_003:1488062	0.0197107	0.00246176	0.00175325	exonic	CRV2G00007379	CRV2G00007379	Similar to YME2 Mitochondrial escape protein 2 (Chaetomium globosum (strain ATCC 6205 / CBS 148.51 / DSM 1962 / NBRC 6347 / NRRL 1970))
unitig_693:22613	0.0200636	0.00248005	0.00197415	upstream;downstream	CRV2G00019703(dist=361);CRV2G00019702(dist=121)	CRV2G00019703	Protein of unknown function
unitig_693:22632	0.0200636	0.00249831	0.00198734	upstream;downstream	CRV2G00019703(dist=342);CRV2G00019702(dist=140)	CRV2G00019703	Protein of unknown function
unitig_104:1090	0.0201299	0.0025166	0.00217675	exonic	CRV2G00022240	CRV2G00022240	Similar to DOX2 Alpha-dioxygenase 2 (Arabidopsis thaliana)
unitig_785:33699	0.0202369	0.00253496	0.00180457	intronic	CRV2G00019354	CRV2G00019354	Protein of unknown function
unitig_785:33706	0.0202369	0.00255329	0.00181741	exonic	CRV2G00019354	CRV2G00019354	Protein of unknown function
unitig_196:10384	0.0202887	0.00257163	0.00167751	exonic	CRV2G00019376	CRV2G00019376	Protein of unknown function
unitig_818:52605	0.0205615	0.00259021	0.00196093	upstream	CRV2G00017597(dist=85)	CRV2G00017597	Similar to NPHP3 Nephrocystin-3 (Homo sapiens)
unitig_491:6369	0.0205635	0.00260876	0.00200052	exonic	CRV2G00021049	CRV2G00021049	Protein of unknown function
scf_004:619229	0.0206002	0.00262731	0.00192134	intergenic	CRV2G00009988(dist=3398),CRV2G00009989(dist=54921)	CRV2G00009988	Protein of unknown function
scf_004:619236	0.0206002	0.00264582	0.00193454	intergenic	CRV2G00009988(dist=3405),CRV2G00009989(dist=54914)	CRV2G00009988	Protein of unknown function
scf_004:619247	0.0206002	0.00266429	0.00194772	intergenic	CRV2G00009988(dist=3416),CRV2G00009989(dist=54903)	CRV2G00009988	Protein of unknown function
scf_024:847844	0.0206888	0.00268282	0.00189491	upstream	CRV2G00013359(dist=554)	CRV2G00013359	Similar to NGR_a02410 Uncharacterized peptidase y4nA (Sinorhizobium fredii (strain NBRC 101917 / NGR234))
unitig_697:159308	0.0207773	0.00270139	0.00208049	intergenic	CRV2G00018410(dist=7023),CRV2G00018412(dist=11813)	CRV2G00018410	Protein of unknown function
unitig_821:1902023	0.0209455	0.00272011	0.00234159	intergenic	CRV2G00008514(dist=3729),CRV2G00008515(dist=12120)	CRV2G00008514	Protein of unknown function
unitig_821:1902033	0.0209455	0.00273878	0.00235543	intergenic	CRV2G00008514(dist=3739),CRV2G00008515(dist=12110)	CRV2G00008514	Protein of unknown function
unitig_756:383813	0.0210845	0.00275756	0.0017917	intergenic	CRV2G00017426(dist=6558),CRV2G00017427(dist=15773)	CRV2G00017426	Protein of unknown function
scf_003:2933076	0.0211236	0.00277634	0.00214918	exonic	CRV2G00007825	CRV2G00007825	Protein of unknown function
scf_003:444771	0.021202	0.00279516	0.00202692	intergenic	CRV2G00007051(dist=49006),CRV2G00007052(dist=15509)	CRV2G00007051	Protein of unknown function
unitig_768:3	0.0212357	0.00281397	0.0018431	intergenic	NONE(dist=NONE),CRV2G00022223(dist=1076)	CRV2G00022223	Protein of unknown function
unitig_320:1278	0.0212389	0.00283276	0.00271995	intergenic	NONE(dist=NONE),CRV2G00021711(dist=2862)	CRV2G00021711	Protein of unknown function
unitig_625:12078	0.021299	0.00285156	0.00188183	upstream	CRV2G00017676(dist=112)	CRV2G00017676	Similar to BQ2027_MB1310 Uncharacterized GMC-type oxidoreductase Mb1310 (Mycobacterium bovis (strain ATCC BAA-935 / AF2122/97))
scf_003:3157515	0.0216429	0.00287068	0.00190811	intergenic	CRV2G00007904(dist=4804),NONE(dist=NONE)	CRV2G00007904	Protein of unknown function
unitig_41:280244	0.0217103	0.00288982	0.00213545	intergenic	CRV2G00016399(dist=24040),CRV2G00016400(dist=2550)	CRV2G00016399	Protein of unknown function
unitig_818:50100	0.0219884	0.00290921	0.00221805	exonic	CRV2G00017597	CRV2G00017597	Similar to NPHP3 Nephrocystin-3 (Homo sapiens)
unitig_818:50191	0.0219884	0.00292856	0.00223177	exonic	CRV2G00017597	CRV2G00017597	Similar to NPHP3 Nephrocystin-3 (Homo sapiens)
unitig_818:50326	0.0219884	0.00294787	0.00224547	exonic	CRV2G00017597	CRV2G00017597	Similar to NPHP3 Nephrocystin-3 (Homo sapiens)
unitig_582:18284	0.0222373	0.0029674	0.00219053	exonic	CRV2G00020372	CRV2G00020372	Protein of unknown function
unitig_196:14781	0.0223546	0.002987	0.00225914	upstream	CRV2G00019377(dist=925)	CRV2G00019377	Protein of unknown function
unitig_196:14790	0.0223546	0.00300656	0.00227278	upstream	CRV2G00019377(dist=916)	CRV2G00019377	Protein of unknown function
unitig_196:14818	0.0223546	0.00302609	0.0022864	upstream	CRV2G00019377(dist=888)	CRV2G00019377	Protein of unknown function
unitig_821:1886858	0.022412	0.00304563	0.00216298	intergenic	CRV2G00008512(dist=19993),CRV2G00008513(dist=6256)	CRV2G00008512	Similar to CHS8 Chitin synthase 8 (Ustilago maydis (strain 521 / FGSC 9021))
unitig_669:36823	0.0226397	0.00306536	0.00231384	intergenic	CRV2G00019597(dist=2730),CRV2G00019598(dist=6192)	CRV2G00019597	Protein of unknown function
unitig_246:13589	0.0227271	0.00308514	0.00232772	intronic	CRV2G00021643	CRV2G00021643	Protein of unknown function
unitig_764:22	0.0227732	0.00310493	0.00206682	intergenic	NONE(dist=NONE),CRV2G00020151(dist=1247)	CRV2G00020151	Protein of unknown function
unitig_269:8611	0.0227975	0.0031247	0.00230013	UTR3	CRV2G00021717(CRV2T00021717_1:c.*410C>T),CRV2G00021718(CRV2T00021718_1:c.*302G>A)	CRV2G00021717	Protein of unknown function
unitig_196:66905	0.0228364	0.00314447	0.00256198	downstream	CRV2G00019388(dist=235)	CRV2G00019388	Protein of unknown function
unitig_399:14608	0.0228772	0.00316424	0.0021217	intergenic	CRV2G00020470(dist=1071),NONE(dist=NONE)	CRV2G00020470	Similar to MM_0045 Putative ankyrin repeat protein MM_0045 (Methanosarcina mazei (strain ATCC BAA-159 / DSM 3647 / Goe1 / Go1 / JCM 11833 / OCM 88))
scf_022:3484028	0.0229323	0.00318403	0.0022043	downstream	CRV2G00005849(dist=811)	CRV2G00005849	Protein of unknown function
unitig_66:30000	0.0229637	0.00320381	0.00209425	intergenic	CRV2G00019550(dist=3811),CRV2G00019551(dist=9563)	CRV2G00019550	Protein of unknown function
unitig_66:32272	0.0229637	0.00322355	0.00210798	intergenic	CRV2G00019550(dist=6083),CRV2G00019551(dist=7291)	CRV2G00019550	Protein of unknown function
unitig_818:73468	0.0229962	0.00324329	0.00261826	upstream	CRV2G00017603(dist=694)	CRV2G00017603	Protein of unknown function
unitig_697:147798	0.0234661	0.00326345	0.002576	intergenic	CRV2G00018409(dist=29293),CRV2G00018410(dist=3264)	CRV2G00018409	Protein of unknown function
unitig_697:147813	0.0234661	0.00328357	0.00259001	intergenic	CRV2G00018409(dist=29308),CRV2G00018410(dist=3249)	CRV2G00018409	Protein of unknown function
unitig_697:147831	0.0234661	0.00330365	0.00260398	intergenic	CRV2G00018409(dist=29326),CRV2G00018410(dist=3231)	CRV2G00018409	Protein of unknown function
scf_004:618426	0.0238541	0.00332408	0.00254794	intergenic	CRV2G00009988(dist=2595),CRV2G00009989(dist=55724)	CRV2G00009988	Protein of unknown function
unitig_111:282363	0.024008	0.00334462	0.00269022	intergenic	CRV2G00016026(dist=8864),CRV2G00016027(dist=3253)	CRV2G00016026	Protein of unknown function
scf_005:4712152	0.0241185	0.00336523	0.00249256	intergenic	CRV2G00003316(dist=16889),CRV2G00003317(dist=20233)	CRV2G00003316	Similar to MexAM1_META1p0182 Uncharacterized oxidoreductase MexAM1_META1p0182 (Methylobacterium extorquens (strain ATCC 14718 / DSM 1338 / JCM 2805 / NCIMB 9133 / AM1))
scf_003:3157840	0.0242371	0.00338591	0.00250635	intergenic	CRV2G00007904(dist=5129),NONE(dist=NONE)	CRV2G00007904	Protein of unknown function
scf_003:3157859	0.0242371	0.00340656	0.00252011	intergenic	CRV2G00007904(dist=5148),NONE(dist=NONE)	CRV2G00007904	Protein of unknown function
unitig_723:8401	0.0242466	0.00342717	0.00236926	upstream	CRV2G00016662(dist=109)	CRV2G00016662	Protein of unknown function
unitig_723:8407	0.0242466	0.00344774	0.00238306	upstream	CRV2G00016662(dist=115)	CRV2G00016662	Protein of unknown function
unitig_723:8423	0.0242466	0.00346828	0.00239683	upstream	CRV2G00016662(dist=131)	CRV2G00016662	Protein of unknown function
unitig_723:8458	0.0242466	0.00348877	0.00241058	upstream	CRV2G00016662(dist=166)	CRV2G00016662	Protein of unknown function
unitig_723:8539	0.0242466	0.00350922	0.0024243	upstream	CRV2G00016662(dist=247)	CRV2G00016662	Protein of unknown function
unitig_723:8614	0.0242466	0.00352963	0.00243799	upstream	CRV2G00016662(dist=322)	CRV2G00016662	Protein of unknown function
unitig_723:8704	0.0242466	0.00355	0.00245165	upstream	CRV2G00016662(dist=412)	CRV2G00016662	Protein of unknown function
unitig_723:8728	0.0242466	0.00357033	0.00246529	upstream	CRV2G00016662(dist=436)	CRV2G00016662	Protein of unknown function
unitig_723:8740	0.0242466	0.00359062	0.0024789	upstream	CRV2G00016662(dist=448)	CRV2G00016662	Protein of unknown function
unitig_678:9921	0.0246056	0.00361122	0.00253398	upstream;downstream	CRV2G00022183(dist=872);CRV2G00022184(dist=442)	CRV2G00022183	Protein of unknown function
scf_001:3881612	0.0246742	0.00363185	0.002705	intergenic	CRV2G00004615(dist=2136),CRV2G00004616(dist=2938)	CRV2G00004615	Protein of unknown function
unitig_818:229083	0.0247558	0.00365252	0.00267573	exonic	CRV2G00017634	CRV2G00017634	Protein of unknown function
scf_014:852838	0.0247573	0.00367315	0.00263256	downstream	CRV2G00012269(dist=506)	CRV2G00012269	Protein of unknown function
unitig_821:1853935	0.0247748	0.00369376	0.00279477	intergenic	CRV2G00008510(dist=21962),CRV2G00008511(dist=9010)	CRV2G00008510	Protein of unknown function
unitig_690:16482	0.0250055	0.00371455	0.00330645	intergenic	CRV2G00019731(dist=12252),CRV2G00019732(dist=2305)	CRV2G00019731	Protein of unknown function
scf_003:419988	0.0253269	0.00373562	0.00273488	intergenic	CRV2G00007051(dist=24223),CRV2G00007052(dist=40292)	CRV2G00007051	Protein of unknown function
unitig_66:26236	0.0257739	0.00375708	0.00264697	downstream	CRV2G00019550(dist=47)	CRV2G00019550	Protein of unknown function
unitig_66:26270	0.0257739	0.00377849	0.00266135	downstream	CRV2G00019550(dist=81)	CRV2G00019550	Protein of unknown function
unitig_196:14476	0.025868	0.00379996	0.00277973	intergenic	CRV2G00019376(dist=3765),CRV2G00019377(dist=1230)	CRV2G00019376	Protein of unknown function
unitig_1016:15601	0.0258956	0.00382141	0.00284044	intergenic	NONE(dist=NONE),CRV2G00013765(dist=4112)	CRV2G00013765	Similar to ANK2 Ankyrin-2 (Homo sapiens)
scf_003:7415	0.0264555	0.00384337	0.00323193	intergenic	CRV2G00006948(dist=4711),CRV2G00006949(dist=5617)	CRV2G00006948	Protein of unknown function
unitig_382:1743	0.026485	0.00386531	0.0032915	intergenic	NONE(dist=NONE),CRV2G00021161(dist=1467)	CRV2G00021161	Protein of unknown function
unitig_41:228650	0.0264928	0.00388721	0.00280997	intergenic	CRV2G00016392(dist=22158),CRV2G00016393(dist=13749)	CRV2G00016392	Similar to ARB_01230 Kelch repeat-containing protein ARB_01230 (Arthroderma benhamiae (strain ATCC MYA-4681 / CBS 112371))
scf_025:1593072	0.0266817	0.00390926	0.00282522	exonic	CRV2G00013071	CRV2G00013071	Protein of unknown function
unitig_743:46528	0.0267555	0.00393133	0.00324682	intergenic	CRV2G00019102(dist=2820),CRV2G00019103(dist=2026)	CRV2G00019102	Protein of unknown function
unitig_66:26264	0.0270223	0.00395362	0.00285586	downstream	CRV2G00019550(dist=75)	CRV2G00019550	Protein of unknown function
unitig_66:26697	0.0270223	0.00397586	0.00287125	downstream	CRV2G00019550(dist=508)	CRV2G00019550	Protein of unknown function
unitig_66:26784	0.0270223	0.00399807	0.00288662	downstream	CRV2G00019550(dist=595)	CRV2G00019550	Protein of unknown function
unitig_66:26864	0.0270223	0.00402023	0.00290195	downstream	CRV2G00019550(dist=675)	CRV2G00019550	Protein of unknown function
unitig_66:26961	0.0270223	0.00404234	0.00291725	downstream	CRV2G00019550(dist=772)	CRV2G00019550	Protein of unknown function
unitig_66:27102	0.0270223	0.00406442	0.00293252	downstream	CRV2G00019550(dist=913)	CRV2G00019550	Protein of unknown function
unitig_66:27117	0.0270223	0.00408645	0.00294777	downstream	CRV2G00019550(dist=928)	CRV2G00019550	Protein of unknown function
unitig_66:27591	0.0270223	0.00410844	0.00296298	intergenic	CRV2G00019550(dist=1402),CRV2G00019551(dist=11972)	CRV2G00019550	Protein of unknown function
unitig_66:27612	0.0270223	0.00413039	0.00297817	intergenic	CRV2G00019550(dist=1423),CRV2G00019551(dist=11951)	CRV2G00019550	Protein of unknown function
unitig_66:28227	0.0270223	0.0041523	0.00299332	intergenic	CRV2G00019550(dist=2038),CRV2G00019551(dist=11336)	CRV2G00019550	Protein of unknown function
unitig_66:28268	0.0270223	0.00417416	0.00300845	intergenic	CRV2G00019550(dist=2079),CRV2G00019551(dist=11295)	CRV2G00019550	Protein of unknown function
unitig_66:28371	0.0270223	0.00419598	0.00302355	intergenic	CRV2G00019550(dist=2182),CRV2G00019551(dist=11192)	CRV2G00019550	Protein of unknown function
unitig_66:28456	0.0270223	0.00421776	0.00303862	intergenic	CRV2G00019550(dist=2267),CRV2G00019551(dist=11107)	CRV2G00019550	Protein of unknown function
unitig_66:28633	0.0270223	0.0042395	0.00305366	intergenic	CRV2G00019550(dist=2444),CRV2G00019551(dist=10930)	CRV2G00019550	Protein of unknown function
unitig_66:28682	0.0270223	0.0042612	0.00306867	intergenic	CRV2G00019550(dist=2493),CRV2G00019551(dist=10881)	CRV2G00019550	Protein of unknown function
unitig_66:28813	0.0270223	0.00428286	0.00308365	intergenic	CRV2G00019550(dist=2624),CRV2G00019551(dist=10750)	CRV2G00019550	Protein of unknown function
unitig_66:28843	0.0270223	0.00430447	0.00309861	intergenic	CRV2G00019550(dist=2654),CRV2G00019551(dist=10720)	CRV2G00019550	Protein of unknown function
unitig_66:28923	0.0270223	0.00432605	0.00311354	intergenic	CRV2G00019550(dist=2734),CRV2G00019551(dist=10640)	CRV2G00019550	Protein of unknown function
unitig_66:30359	0.0270223	0.00434758	0.00312843	intergenic	CRV2G00019550(dist=4170),CRV2G00019551(dist=9204)	CRV2G00019550	Protein of unknown function
unitig_66:30473	0.0270223	0.00436907	0.0031433	intergenic	CRV2G00019550(dist=4284),CRV2G00019551(dist=9090)	CRV2G00019550	Protein of unknown function
unitig_66:30881	0.0270223	0.00439052	0.00315814	intergenic	CRV2G00019550(dist=4692),CRV2G00019551(dist=8682)	CRV2G00019550	Protein of unknown function
unitig_66:30892	0.0270223	0.00441194	0.00317296	intergenic	CRV2G00019550(dist=4703),CRV2G00019551(dist=8671)	CRV2G00019550	Protein of unknown function
unitig_66:31090	0.0270223	0.00443331	0.00318774	intergenic	CRV2G00019550(dist=4901),CRV2G00019551(dist=8473)	CRV2G00019550	Protein of unknown function
unitig_66:31816	0.0270223	0.00445464	0.0032025	intergenic	CRV2G00019550(dist=5627),CRV2G00019551(dist=7747)	CRV2G00019550	Protein of unknown function
unitig_66:31955	0.0270223	0.00447593	0.00321723	intergenic	CRV2G00019550(dist=5766),CRV2G00019551(dist=7608)	CRV2G00019550	Protein of unknown function
unitig_178:5491	0.0272155	0.00449736	0.00335143	intergenic	NONE(dist=NONE),NONE(dist=NONE)		NA
unitig_196:11308	0.0272507	0.00451878	0.0027498	downstream	CRV2G00019376(dist=597)	CRV2G00019376	Protein of unknown function
unitig_196:11418	0.0272507	0.00454017	0.00276469	downstream	CRV2G00019376(dist=707)	CRV2G00019376	Protein of unknown function
unitig_818:94618	0.0280464	0.00456226	0.0032617	intergenic	CRV2G00017606(dist=4547),CRV2G00017607(dist=14355)	CRV2G00017606	Protein of unknown function
unitig_105:222455	0.0281698	0.00458443	0.00341198	intergenic	CRV2G00018099(dist=7969),CRV2G00018100(dist=23480)	CRV2G00018099	Similar to TIC32 Short-chain dehydrogenase TIC 32, chloroplastic (Arabidopsis thaliana)
unitig_41:223723	0.028269	0.00460665	0.00342715	intergenic	CRV2G00016392(dist=17231),CRV2G00016393(dist=18676)	CRV2G00016392	Similar to ARB_01230 Kelch repeat-containing protein ARB_01230 (Arthroderma benhamiae (strain ATCC MYA-4681 / CBS 112371))
unitig_436:8062	0.0282992	0.00462885	0.00358281	intergenic	NONE(dist=NONE),NONE(dist=NONE)		NA
unitig_818:49710	0.0282992	0.00465101	0.00359841	exonic	CRV2G00017597	CRV2G00017597	Similar to NPHP3 Nephrocystin-3 (Homo sapiens)
unitig_821:1906418	0.0284235	0.00467325	0.00348909	intergenic	CRV2G00008514(dist=8124),CRV2G00008515(dist=7725)	CRV2G00008514	Protein of unknown function
unitig_821:1906449	0.0284235	0.00469545	0.00350459	intergenic	CRV2G00008514(dist=8155),CRV2G00008515(dist=7694)	CRV2G00008514	Protein of unknown function
unitig_387:4798	0.0285401	0.00471771	0.00333642	intergenic	NONE(dist=NONE),CRV2G00019987(dist=13850)	CRV2G00019987	NA
unitig_818:49757	0.0287803	0.00474016	0.00344259	exonic	CRV2G00017597	CRV2G00017597	Similar to NPHP3 Nephrocystin-3 (Homo sapiens)
unitig_818:49917	0.0287803	0.00476256	0.00345801	exonic	CRV2G00017597	CRV2G00017597	Similar to NPHP3 Nephrocystin-3 (Homo sapiens)
unitig_333:207495	0.0290041	0.00478514	0.00364724	intergenic	CRV2G00018666(dist=28431),CRV2G00018668(dist=4221)	CRV2G00018666	Protein of unknown function
unitig_821:2079735	0.0290139	0.00480767	0.00361466	upstream;downstream	CRV2G00008573(dist=582);CRV2G00008572(dist=397)	CRV2G00008573	Similar to R11A8.7 Ankyrin repeat and KH domain-containing protein R11A8.7 (Caenorhabditis elegans)
unitig_821:2079763	0.0290139	0.00483017	0.00363087	upstream;downstream	CRV2G00008573(dist=554);CRV2G00008572(dist=425)	CRV2G00008573	Similar to R11A8.7 Ankyrin repeat and KH domain-containing protein R11A8.7 (Caenorhabditis elegans)
unitig_682:2476	0.0291458	0.00485275	0.00327659	upstream	CRV2G00022246(dist=588)	CRV2G00022246	Protein of unknown function
unitig_181:10214	0.029353	0.00487547	0.00332144	exonic	CRV2G00021962	CRV2G00021962	Protein of unknown function
unitig_818:288016	0.0293908	0.0048982	0.00352016	upstream	CRV2G00017650(dist=83)	CRV2G00017650	Protein of unknown function
unitig_196:37103	0.0297566	0.00492121	0.00356717	upstream	CRV2G00019382(dist=604)	CRV2G00019382	Similar to FMP42 Protein FMP42 (Saccharomyces cerevisiae (strain ATCC 204508 / S288c))
unitig_196:64665	0.0299056	0.00494432	0.00371433	intergenic	CRV2G00019387(dist=1648),CRV2G00019388(dist=2475)	CRV2G00019387	Protein of unknown function
unitig_352:42	0.0301022	0.00496758	0.0033666	intergenic	NONE(dist=NONE),NONE(dist=NONE)		NA
unitig_352:369	0.0301022	0.00499078	0.00338174	intergenic	NONE(dist=NONE),NONE(dist=NONE)		NA
unitig_627:4362	0.0301022	0.00501395	0.00339686	intergenic	NONE(dist=NONE),NONE(dist=NONE)		NA
unitig_821:1846068	0.0301455	0.00503711	0.00379937	intergenic	CRV2G00008510(dist=14095),CRV2G00008511(dist=16877)	CRV2G00008510	Protein of unknown function
unitig_66:25280	0.0302067	0.00506029	0.00347356	intronic	CRV2G00019550	CRV2G00019550	Protein of unknown function
unitig_624:60270	0.0312429	0.00508438	0.00353585	intergenic	CRV2G00019545(dist=8165),NONE(dist=NONE)	CRV2G00019545	Protein of unknown function
unitig_624:60277	0.0312429	0.00510842	0.00355152	intergenic	CRV2G00019545(dist=8172),NONE(dist=NONE)	CRV2G00019545	Protein of unknown function
scf_003:2918477	0.0314211	0.00513258	0.00381687	exonic	CRV2G00007821	CRV2G00007821	Similar to ANKRD50 Ankyrin repeat domain-containing protein 50 (Homo sapiens)
unitig_693:22321	0.0314895	0.00515676	0.00385246	exonic	CRV2G00019702	CRV2G00019702	Similar to ftmP450-2 Fumitremorgin C synthase (Neosartorya fumigata (strain ATCC MYA-4609 / Af293 / CBS 101355 / FGSC A1100))
unitig_693:22448	0.0314895	0.0051809	0.0038703	exonic	CRV2G00019702	CRV2G00019702	Similar to ftmP450-2 Fumitremorgin C synthase (Neosartorya fumigata (strain ATCC MYA-4609 / Af293 / CBS 101355 / FGSC A1100))
unitig_818:292188	0.0319287	0.00520539	0.00373125	downstream	CRV2G00017651,CRV2G00017652(dist=54)	CRV2G00017651	Protein of unknown function
unitig_449:5410	0.0320026	0.00522991	0.00369739	upstream	CRV2G00022056(dist=596)	CRV2G00022056	NA
unitig_94:14587	0.0320801	0.00525445	0.00366363	upstream	CRV2G00020474(dist=788)	CRV2G00020474	Similar to SPCC320.08 Uncharacterized solute carrier family 35 member C320.08 (Schizosaccharomyces pombe (strain 972 / ATCC 24843))
unitig_85:27654	0.0322194	0.00527908	0.00368044	upstream	CRV2G00019959,CRV2G00019960(dist=420)	CRV2G00019959	Protein of unknown function
unitig_251:457589	0.0323597	0.00530379	0.00403415	intergenic	CRV2G00017009(dist=1925),CRV2G00017010(dist=1059)	CRV2G00017009	Protein of unknown function
unitig_251:457603	0.0323597	0.00532845	0.00405258	intergenic	CRV2G00017009(dist=1939),CRV2G00017010(dist=1045)	CRV2G00017009	Protein of unknown function
unitig_352:8764	0.032467	0.00535317	0.00378234	intergenic	NONE(dist=NONE),NONE(dist=NONE)		NA
unitig_263:1699	0.0325191	0.00537789	0.00468522	exonic	CRV2G00021065	CRV2G00021065	Similar to SPAC3A12.04c Probable ribonuclease P protein subunit 3 (Schizosaccharomyces pombe (strain 972 / ATCC 24843))
unitig_753:30465	0.0326295	0.00540266	0.00376528	exonic	CRV2G00019584	CRV2G00019584	Protein of unknown function
unitig_385:9030	0.0328803	0.00542762	0.00414714	intergenic	NONE(dist=NONE),NONE(dist=NONE)		NA
unitig_261:114684	0.0328957	0.00545254	0.00396062	downstream	CRV2G00018998(dist=404)	CRV2G00018998	Protein of unknown function
unitig_261:114693	0.0328957	0.00547742	0.00397883	downstream	CRV2G00018998(dist=395)	CRV2G00018998	Protein of unknown function
unitig_31:14957	0.0329008	0.00550226	0.00394238	intronic	CRV2G00020290	CRV2G00020290	Protein of unknown function
unitig_152:19949	0.0340683	0.00552811	0.00374824	downstream	CRV2G00019469(dist=232)	CRV2G00019469	Similar to ydcJ Uncharacterized protein YdcJ (Escherichia coli (strain K12))
unitig_820:6523	0.0341809	0.00555402	0.00407138	upstream	CRV2G00020483(dist=701)	CRV2G00020483	Protein of unknown function
unitig_41:223621	0.0342046	0.0055799	0.00399724	intergenic	CRV2G00016392(dist=17129),CRV2G00016393(dist=18778)	CRV2G00016392	Similar to ARB_01230 Kelch repeat-containing protein ARB_01230 (Arthroderma benhamiae (strain ATCC MYA-4681 / CBS 112371))
unitig_41:229182	0.0343145	0.00560584	0.00392425	intergenic	CRV2G00016392(dist=22690),CRV2G00016393(dist=13217)	CRV2G00016392	Similar to ARB_01230 Kelch repeat-containing protein ARB_01230 (Arthroderma benhamiae (strain ATCC MYA-4681 / CBS 112371))
scf_003:3157021	0.0344899	0.00563188	0.00401569	intergenic	CRV2G00007904(dist=4310),NONE(dist=NONE)	CRV2G00007904	Protein of unknown function
unitig_388:11166	0.0352116	0.00565853	0.00383458	upstream	CRV2G00021280(dist=5)	CRV2G00021280	Protein of unknown function
unitig_213:1882	0.0354053	0.0056853	0.00462302	intergenic	NONE(dist=NONE),NONE(dist=NONE)		NA
unitig_785:9157	0.0354556	0.00571208	0.00430002	intergenic	NONE(dist=NONE),CRV2G00019352(dist=14092)	CRV2G00019352	Protein of unknown function
scf_003:1979	0.0358366	0.00573914	0.00416614	UTR3	CRV2G00006948(CRV2T00006948_1:c.*297G>A)	CRV2G00006948	Protein of unknown function
unitig_41:276671	0.0361198	0.00576641	0.00412813	intergenic	CRV2G00016399(dist=20467),CRV2G00016400(dist=6123)	CRV2G00016399	Protein of unknown function
scf_014:988388	0.0361451	0.00579366	0.00431931	intergenic	CRV2G00012293(dist=20385),CRV2G00012294(dist=10105)	CRV2G00012293	Protein of unknown function
scf_014:1092921	0.0363526	0.00582104	0.00426174	intergenic	CRV2G00012323(dist=2507),CRV2G00012324(dist=4781)	CRV2G00012323	Protein of unknown function
scf_014:1092971	0.0363526	0.00584838	0.00428088	intergenic	CRV2G00012323(dist=2557),CRV2G00012324(dist=4731)	CRV2G00012323	Protein of unknown function
scf_003:3168415	0.0364498	0.00587575	0.00388828	intergenic	CRV2G00007904(dist=15704),NONE(dist=NONE)	CRV2G00007904	Protein of unknown function
scf_003:3168420	0.0364498	0.00590307	0.00390624	intergenic	CRV2G00007904(dist=15709),NONE(dist=NONE)	CRV2G00007904	Protein of unknown function
unitig_785:52032	0.0366685	0.00593054	0.00420436	intergenic	CRV2G00019355(dist=15127),CRV2G00019356(dist=3568)	CRV2G00019355	Protein of unknown function
unitig_66:27791	0.0370103	0.00595826	0.00424258	intergenic	CRV2G00019550(dist=1602),CRV2G00019551(dist=11772)	CRV2G00019550	Protein of unknown function
unitig_643:84754	0.0372021	0.00598611	0.00435829	intergenic	CRV2G00019327(dist=25806),NONE(dist=NONE)	CRV2G00019327	Similar to betA Oxygen-dependent choline dehydrogenase (Burkholderia multivorans (strain ATCC 17616 / 249))
unitig_659:78029	0.0377883	0.00601443	0.00410916	intronic	CRV2G00019298	CRV2G00019298	Protein of unknown function
unitig_105:225918	0.0383567	0.0060432	0.00470613	intergenic	CRV2G00018099(dist=11432),CRV2G00018100(dist=20017)	CRV2G00018099	Similar to TIC32 Short-chain dehydrogenase TIC 32, chloroplastic (Arabidopsis thaliana)
unitig_703:3333	0.0384697	0.00607203	0.00447896	upstream;downstream	CRV2G00020827(dist=129);CRV2G00020828(dist=610)	CRV2G00020827	Protein of unknown function
unitig_179:8885	0.0386479	0.00610096	0.00437793	exonic	CRV2G00021435	CRV2G00021435	Protein of unknown function
unitig_41:516226	0.0387112	0.00612989	0.00409015	intergenic	CRV2G00016484(dist=9874),NONE(dist=NONE)	CRV2G00016484	Similar to CDH-1 Cellobiose dehydrogenase (Phanerochaete chrysosporium)
unitig_743:36718	0.0387949	0.00615885	0.00439754	intergenic	CRV2G00019099(dist=5903),CRV2G00019100(dist=1123)	CRV2G00019099	Similar to SPAC869.06c Uncharacterized hemerythrin-like protein C869.06c (Schizosaccharomyces pombe (strain 972 / ATCC 24843))
unitig_4:5612	0.0388127	0.00618777	0.00422348	intergenic	NONE(dist=NONE),NONE(dist=NONE)		NA
unitig_31:13322	0.039094	0.0062169	0.00452011	upstream	CRV2G00020288,CRV2G00020289(dist=828)	CRV2G00020288	Similar to SPBC8E4.05c Uncharacterized protein C8E4.05c (Schizosaccharomyces pombe (strain 972 / ATCC 24843))
unitig_601:95639	0.039218	0.00624607	0.00477044	intergenic	CRV2G00019351(dist=10086),NONE(dist=NONE)	CRV2G00019351	Protein of unknown function
unitig_439:5401	0.039451	0.00627541	0.00418522	intergenic	NONE(dist=NONE),NONE(dist=NONE)		NA
unitig_285:3145	0.0397762	0.00630498	0.00445847	intergenic	CRV2G00020436(dist=1217),CRV2G00020437(dist=3598)	CRV2G00020436	Protein of unknown function
unitig_196:52016	0.0402259	0.00633489	0.00454066	intergenic	CRV2G00019383(dist=3970),CRV2G00019384(dist=4608)	CRV2G00019383	Protein of unknown function
unitig_105:87208	0.0402417	0.00636476	0.00443803	upstream	CRV2G00018066(dist=82)	CRV2G00018066	Protein of unknown function
unitig_225:45316	0.0403172	0.00639465	0.00464368	intergenic	NONE(dist=NONE),CRV2G00018752(dist=1265)	CRV2G00018752	Protein of unknown function
unitig_50:6191	0.0405201	0.00642466	0.00433882	exonic	CRV2G00022063	CRV2G00022063	Protein of unknown function
scf_004:615679	0.0406498	0.00645474	0.00441769	intronic	CRV2G00009988	CRV2G00009988	Protein of unknown function
unitig_170:10540	0.0409906	0.00648506	0.00466434	intergenic	NONE(dist=NONE),CRV2G00019604(dist=2793)	CRV2G00019604	Protein of unknown function
unitig_66:27794	0.042177	0.00651637	0.00456131	intergenic	CRV2G00019550(dist=1605),CRV2G00019551(dist=11769)	CRV2G00019550	Protein of unknown function
unitig_66:28053	0.042177	0.00654762	0.00458191	intergenic	CRV2G00019550(dist=1864),CRV2G00019551(dist=11510)	CRV2G00019550	Protein of unknown function
unitig_66:28060	0.042177	0.00657882	0.00460248	intergenic	CRV2G00019550(dist=1871),CRV2G00019551(dist=11503)	CRV2G00019550	Protein of unknown function
unitig_200:26926	0.0422154	0.00661	0.00578802	intergenic	CRV2G00019727(dist=1413),CRV2G00019728(dist=4003)	CRV2G00019727	Protein of unknown function
unitig_674:75341	0.0426248	0.00664148	0.00472752	downstream	CRV2G00019033(dist=156)	CRV2G00019033	Protein of unknown function
unitig_674:75362	0.0426248	0.00667291	0.00474886	downstream	CRV2G00019033(dist=177)	CRV2G00019033	Protein of unknown function
unitig_196:11161	0.0427032	0.00670435	0.00449953	downstream	CRV2G00019376(dist=450)	CRV2G00019376	Protein of unknown function
unitig_746:892	0.0427931	0.00673581	0.00672665	intergenic	NONE(dist=NONE),NONE(dist=NONE)		NA
unitig_196:43712	0.0435094	0.00676784	0.00587633	intergenic	CRV2G00019382(dist=7213),CRV2G00019383(dist=3662)	CRV2G00019382	Similar to FMP42 Protein FMP42 (Saccharomyces cerevisiae (strain ATCC 204508 / S288c))
unitig_693:18538	0.0440579	0.0068003	0.00496971	exonic	CRV2G00019701	CRV2G00019701	Protein of unknown function
unitig_41:224129	0.0443228	0.00683293	0.00485861	intergenic	CRV2G00016392(dist=17637),CRV2G00016393(dist=18270)	CRV2G00016392	Similar to ARB_01230 Kelch repeat-containing protein ARB_01230 (Arthroderma benhamiae (strain ATCC MYA-4681 / CBS 112371))
unitig_41:225502	0.0443228	0.0068655	0.00488088	intergenic	CRV2G00016392(dist=19010),CRV2G00016393(dist=16897)	CRV2G00016392	Similar to ARB_01230 Kelch repeat-containing protein ARB_01230 (Arthroderma benhamiae (strain ATCC MYA-4681 / CBS 112371))
unitig_41:229070	0.0443228	0.00689801	0.00490311	intergenic	CRV2G00016392(dist=22578),CRV2G00016393(dist=13329)	CRV2G00016392	Similar to ARB_01230 Kelch repeat-containing protein ARB_01230 (Arthroderma benhamiae (strain ATCC MYA-4681 / CBS 112371))
unitig_41:283309	0.0443228	0.00693047	0.0049253	UTR3	CRV2G00016400(CRV2T00016400_1:c.*146C>T)	CRV2G00016400	Protein of unknown function
unitig_41:283327	0.0443228	0.00696287	0.00494745	UTR3	CRV2G00016400(CRV2T00016400_1:c.*128G>A)	CRV2G00016400	Protein of unknown function
scf_014:851467	0.0444417	0.00699532	0.00481418	exonic	CRV2G00012269	CRV2G00012269	Protein of unknown function
unitig_753:50175	0.0446463	0.00702789	0.00479229	downstream	CRV2G00019587,CRV2G00019588(dist=315)	CRV2G00019587	Similar to Kinesin light chain (Doryteuthis pealeii)
unitig_601:91868	0.0447859	0.00706053	0.00589862	intergenic	CRV2G00019351(dist=6315),NONE(dist=NONE)	CRV2G00019351	Protein of unknown function
unitig_795:567	0.0450209	0.00709331	0.00501472	exonic	CRV2G00019662	CRV2G00019662	Protein of unknown function
unitig_802:15117	0.0450786	0.00712608	0.00499201	upstream	CRV2G00021115(dist=124)	CRV2G00021115	Protein of unknown function
unitig_253:7184	0.0452779	0.00715897	0.00570117	intergenic	NONE(dist=NONE),NONE(dist=NONE)		NA
unitig_253:7564	0.0452779	0.0071918	0.00572275	intergenic	NONE(dist=NONE),NONE(dist=NONE)		NA
unitig_1016:15750	0.0456667	0.00722492	0.00574432	intergenic	NONE(dist=NONE),CRV2G00013765(dist=3963)	CRV2G00013765	Similar to ANK2 Ankyrin-2 (Homo sapiens)
unitig_297:6406	0.0464199	0.00725862	0.0048363	intergenic	NONE(dist=NONE),NONE(dist=NONE)		NA
unitig_785:15682	0.0464956	0.00729233	0.00576619	intergenic	NONE(dist=NONE),CRV2G00019352(dist=7567)	CRV2G00019352	Protein of unknown function
unitig_595:83055	0.0465868	0.00732605	0.00580986	upstream	CRV2G00019142(dist=133)	CRV2G00019142	Protein of unknown function
unitig_785:8329	0.0471127	0.00736018	0.00646049	intergenic	NONE(dist=NONE),CRV2G00019352(dist=14920)	CRV2G00019352	Protein of unknown function
unitig_105:216295	0.0474023	0.00739449	0.00567955	intergenic	CRV2G00018099(dist=1809),CRV2G00018100(dist=29640)	CRV2G00018099	Similar to TIC32 Short-chain dehydrogenase TIC 32, chloroplastic (Arabidopsis thaliana)
unitig_66:25332	0.0475806	0.00742889	0.00503744	intronic	CRV2G00019550	CRV2G00019550	Protein of unknown function
unitig_66:25718	0.0475806	0.00746324	0.00506012	intronic	CRV2G00019550	CRV2G00019550	Protein of unknown function
unitig_66:26129	0.0475806	0.00749753	0.00508275	exonic	CRV2G00019550	CRV2G00019550	Protein of unknown function
unitig_66:26135	0.0475806	0.00753176	0.00510535	exonic	CRV2G00019550	CRV2G00019550	Protein of unknown function
unitig_66:26962	0.0475806	0.00756593	0.00512791	downstream	CRV2G00019550(dist=773)	CRV2G00019550	Protein of unknown function
unitig_66:27143	0.0475806	0.00760004	0.00515043	downstream	CRV2G00019550(dist=954)	CRV2G00019550	Protein of unknown function
unitig_66:27216	0.0475806	0.0076341	0.00517292	intergenic	CRV2G00019550(dist=1027),CRV2G00019551(dist=12347)	CRV2G00019550	Protein of unknown function
unitig_66:27235	0.0475806	0.0076681	0.00519536	intergenic	CRV2G00019550(dist=1046),CRV2G00019551(dist=12328)	CRV2G00019550	Protein of unknown function
unitig_66:27501	0.0475806	0.00770204	0.00521776	intergenic	CRV2G00019550(dist=1312),CRV2G00019551(dist=12062)	CRV2G00019550	Protein of unknown function
unitig_66:27508	0.0475806	0.00773592	0.00524013	intergenic	CRV2G00019550(dist=1319),CRV2G00019551(dist=12055)	CRV2G00019550	Protein of unknown function
unitig_66:27533	0.0475806	0.00776974	0.00526246	intergenic	CRV2G00019550(dist=1344),CRV2G00019551(dist=12030)	CRV2G00019550	Protein of unknown function
unitig_66:27587	0.0475806	0.00780351	0.00528475	intergenic	CRV2G00019550(dist=1398),CRV2G00019551(dist=11976)	CRV2G00019550	Protein of unknown function
unitig_66:28285	0.0475806	0.00783722	0.005307	intergenic	CRV2G00019550(dist=2096),CRV2G00019551(dist=11278)	CRV2G00019550	Protein of unknown function
unitig_66:28301	0.0475806	0.00787087	0.00532921	intergenic	CRV2G00019550(dist=2112),CRV2G00019551(dist=11262)	CRV2G00019550	Protein of unknown function
unitig_66:28367	0.0475806	0.00790447	0.00535139	intergenic	CRV2G00019550(dist=2178),CRV2G00019551(dist=11196)	CRV2G00019550	Protein of unknown function
unitig_66:28372	0.0475806	0.007938	0.00537353	intergenic	CRV2G00019550(dist=2183),CRV2G00019551(dist=11191)	CRV2G00019550	Protein of unknown function
unitig_66:28408	0.0475806	0.00797149	0.00539563	intergenic	CRV2G00019550(dist=2219),CRV2G00019551(dist=11155)	CRV2G00019550	Protein of unknown function
unitig_66:28541	0.0475806	0.00800491	0.00541769	intergenic	CRV2G00019550(dist=2352),CRV2G00019551(dist=11022)	CRV2G00019550	Protein of unknown function
unitig_66:28622	0.0475806	0.00803828	0.00543971	intergenic	CRV2G00019550(dist=2433),CRV2G00019551(dist=10941)	CRV2G00019550	Protein of unknown function
unitig_66:28874	0.0475806	0.00807159	0.0054617	intergenic	CRV2G00019550(dist=2685),CRV2G00019551(dist=10689)	CRV2G00019550	Protein of unknown function
unitig_66:28895	0.0475806	0.00810485	0.00548365	intergenic	CRV2G00019550(dist=2706),CRV2G00019551(dist=10668)	CRV2G00019550	Protein of unknown function
unitig_66:29026	0.0475806	0.00813805	0.00550557	intergenic	CRV2G00019550(dist=2837),CRV2G00019551(dist=10537)	CRV2G00019550	Protein of unknown function
unitig_66:31648	0.0475806	0.0081712	0.00552744	intergenic	CRV2G00019550(dist=5459),CRV2G00019551(dist=7915)	CRV2G00019550	Protein of unknown function
unitig_66:31712	0.0475806	0.00820429	0.00554928	intergenic	CRV2G00019550(dist=5523),CRV2G00019551(dist=7851)	CRV2G00019550	Protein of unknown function
unitig_66:31746	0.0475806	0.00823732	0.00557108	intergenic	CRV2G00019550(dist=5557),CRV2G00019551(dist=7817)	CRV2G00019550	Protein of unknown function
unitig_66:31870	0.0475806	0.0082703	0.00559285	intergenic	CRV2G00019550(dist=5681),CRV2G00019551(dist=7693)	CRV2G00019550	Protein of unknown function
unitig_66:32069	0.0475806	0.00830322	0.00561457	intergenic	CRV2G00019550(dist=5880),CRV2G00019551(dist=7494)	CRV2G00019550	Protein of unknown function
unitig_66:32085	0.0475806	0.00833609	0.00563627	intergenic	CRV2G00019550(dist=5896),CRV2G00019551(dist=7478)	CRV2G00019550	Protein of unknown function
unitig_66:32201	0.0475806	0.0083689	0.00565792	intergenic	CRV2G00019550(dist=6012),CRV2G00019551(dist=7362)	CRV2G00019550	Protein of unknown function
unitig_781:1485	0.0477753	0.00840182	0.00615052	intergenic	CRV2G00022155(dist=1052),NONE(dist=NONE)	CRV2G00022155	Protein of unknown function
scf_003:419938	0.0480228	0.0084349	0.00605764	intergenic	CRV2G00007051(dist=24173),CRV2G00007052(dist=40342)	CRV2G00007051	Protein of unknown function
unitig_1024:5552	0.0481758	0.00846804	0.00612691	intronic	CRV2G00021184	CRV2G00021184	Similar to stcW Putative sterigmatocystin biosynthesis monooxygenase stcW (Emericella nidulans (strain FGSC A4 / ATCC 38163 / CBS 112.46 / NRRL 194 / M139))
unitig_129:9047	0.048954	0.00850178	0.00608058	exonic	CRV2G00021710	CRV2G00021710	Similar to ARB_02369 Probable secreted lipase ARB_02369 (Arthroderma benhamiae (strain ATCC MYA-4681 / CBS 112371))
unitig_491:9046	0.0489676	0.00853547	0.00598924	exonic	CRV2G00021050	CRV2G00021050	Protein of unknown function
unitig_1024:23	0.0491115	0.00856923	0.00601207	downstream	CRV2G00021182(dist=11)	CRV2G00021182	Protein of unknown function
unitig_1024:38	0.0491115	0.00860293	0.00603487	exonic	CRV2G00021182	CRV2G00021182	Protein of unknown function
unitig_785:31998	0.0491299	0.00863659	0.0063884	exonic	CRV2G00019353	CRV2G00019353	Protein of unknown function
scf_025:1147741	0.0494118	0.00867043	0.00684961	exonic	CRV2G00012897	CRV2G00012897	Similar to bik5 Bikaverin cluster transcription factor bik5 (Gibberella fujikuroi (strain CBS 195.34 / IMI 58289 / NRRL A-6831))
unitig_1:449686	0.0494273	0.00870422	0.00845521	intergenic	CRV2G00013600(dist=20404),CRV2G00013601(dist=20199)	CRV2G00013600	Similar to paxP Cytochrome P450 monooxygenase paxP (Penicillium paxilli)
unitig_674:20547	0.0497231	0.00873821	0.00610376	upstream;downstream	CRV2G00019012(dist=269);CRV2G00019011(dist=200)	CRV2G00019012	Protein of unknown function
unitig_196:66208	0.0498243	0.00877222	0.00641246	downstream	CRV2G00019388(dist=932)	CRV2G00019388	Protein of unknown function
unitig_196:66238	0.0498243	0.00880618	0.00643648	downstream	CRV2G00019388(dist=902)	CRV2G00019388	Protein of unknown function
unitig_196:9778	0.0499492	0.00884018	0.00583203	exonic	CRV2G00019376	CRV2G00019376	Protein of unknown function
unitig_196:9804	0.0499492	0.00887412	0.00585416	exonic	CRV2G00019376	CRV2G00019376	Protein of unknown function
